# Supplementary material for: {N′,N′′-Bis[2,6-bis­(1-methyl­ethyl)phen­yl]-N,N-dimethyl­guanidinato-κ2 N′,N′′}dibromido­borane
Source: Acta Crystallogr Sect E Struct Rep Online. 2010 Feb 13;66(Pt 3):o610. doi: 10.1107/S1600536810004988 (PMC2983591; doi:10.1107/S1600536810004988)
Supplement: Supplementary file 1 [file e-66-0o610-sup1.cif]

##############################################################################
###                                                                        ###
###        Electronic paper (Acta Crystallographica Section E)             ###
###                                                                        ###
##############################################################################
#                                                                            #
# This CIF contains the data in a paper accepted for publication in Acta     #
# Crystallographica Section E. It conforms to the requirements of Notes      #
# for Authors for Section E, and has been peer reviewed under the auspices   #
# of the IUCr Commission on Journals.                                        #
#                                                                            #
# Full details of the Crystallographic Information File format               #
# are given in the paper "The Crystallographic Information File (CIF):       #
# a New Standard Archive File for Crystallography" by S. R. Hall, F. H.      #
# Allen and I. D. Brown [Acta Cryst. (1991), A47, 655-685].                  #
#                                                                            #
# The current version of the core CIF dictionary is obtainable from          #
# ftp://ftp.iucr.org/pub/cif_core.dic. The current version number is 2.4.    #
#                                                                            #
# Software is freely available for graphical display of the structure(s) in  #
# this CIF.  For information consult the CIF home page http://www.iucr.org/  #
# cif/home.html                                                              #
#                                                                            #
# This file may be used for bona fide research purposes within the           #
# scientific community so long as proper attribution is given to the journal # 
# article from which it was obtained.                                        #
#                                                                            #
##############################################################################
                                             
data_I
_audit_creation_method     SHELXL97
_chemical_name_systematic
;\
{<i>N</i>',<i>N</i>''-Bis[2,6-bis(1-methylethyl)phenyl]-<i>N</i>,<i>N</i>-\
dimethylguanidinato-\k^2^<i>N</i>',<i>N</i>''}dibromidoborane
;
_chemical_name_common
;
;
_chemical_formula_moiety     'C27 H40 B Br2 N3'
_chemical_formula_sum     'C27 H40 B Br2 N3'
_chemical_formula_iupac     'C27 H40 B Br2 N3'
_chemical_formula_weight     577.23
_chemical_melting_point     ?
_symmetry_cell_setting     monoclinic
_symmetry_space_group_name_H-M     'P 21/n'
_symmetry_space_group_name_Hall     '-P 2yn'
loop_
    _symmetry_equiv_pos_as_xyz
    'x, y, z'
    '-x+1/2, y+1/2, -z+1/2'
    '-x, -y, -z'
    'x-1/2, -y-1/2, z-1/2'
_cell_length_a     9.996(3)
_cell_length_b     16.080(5)
_cell_length_c     18.464(6)
_cell_angle_alpha     90.00
_cell_angle_beta     93.505(5)
_cell_angle_gamma     90.00
_cell_volume     2962.3(16)
_cell_formula_units_Z     4
_cell_measurement_reflns_used     8028
_cell_measurement_theta_min     2.26
_cell_measurement_theta_max     28.28
_cell_measurement_temperature     166(2)
_exptl_crystal_description     plate
_exptl_crystal_colour     colourless
_exptl_crystal_size_max     0.95
_exptl_crystal_size_mid     0.34
_exptl_crystal_size_min     0.18
_exptl_crystal_density_diffrn     1.294
_exptl_crystal_density_meas     ?
_exptl_crystal_density_method     'not measured'
_exptl_crystal_F_000     1192
_exptl_absorpt_coefficient_mu     2.755
_exptl_absorpt_correction_type     multi-scan
_exptl_absorpt_process_details     '(SADABS; Bruker, 2008)'
_exptl_absorpt_correction_T_min     0.2602257
_exptl_absorpt_correction_T_max     0.609
_exptl_special_details
;
;
_diffrn_ambient_temperature     166(2)
_diffrn_radiation_type     MoK\a
_diffrn_radiation_wavelength     0.71073
_diffrn_radiation_source     'sealed tube'
_diffrn_radiation_monochromator     'graphite'
_diffrn_measurement_device_type     'Bruker SMART APEX CCD area-detector'
_diffrn_measurement_method     '\f and \w scans'
_diffrn_detector_area_resol_mean     ?
_diffrn_reflns_number     79220
_diffrn_reflns_av_R_equivalents     0.0298
_diffrn_reflns_av_sigmaI/netI     0.0141
_diffrn_reflns_theta_min     1.68
_diffrn_reflns_theta_max     28.38
_diffrn_reflns_theta_full     28.38
_diffrn_measured_fraction_theta_max     0.999
_diffrn_measured_fraction_theta_full     0.999
_diffrn_reflns_limit_h_min     -13
_diffrn_reflns_limit_h_max     13
_diffrn_reflns_limit_k_min     -21
_diffrn_reflns_limit_k_max     21
_diffrn_reflns_limit_l_min     -24
_diffrn_reflns_limit_l_max     24
_diffrn_standards_number     ?
_diffrn_standards_interval_count     ?
_diffrn_standards_interval_time     ?
_diffrn_standards_decay_%     ?
_refine_special_details
;
 Refinement of <i>F</i>^2^ against ALL reflections. The weighted
 <i>R</i>--factor wR and goodness of fit <i>S</i> are based on <i>F</i>^2^,
 conventional <i>R</i>--factors <i>R</i> are based on <i>F</i>, with <i>F</i>
 set to zero for negative <i>F</i>^2^. The threshold expression of\
 <i>F</i>^2^ > \s(<i>F</i>^2^) is used only for calculating
 <i>R</i>--factors(gt) etc. and is not relevant to the choice of reflections
 for refinement. <i>R</i>--factors based on <i>F</i>^2^ are statistically
 about twice as large as those based on <i>F</i>, and <i>R</i>--factors based
 on ALL data will be even larger.
;
_reflns_number_total     7424
_reflns_number_gt     6550
_reflns_threshold_expression     I>2\s(I)
_refine_ls_structure_factor_coef     Fsqd
_refine_ls_matrix_type     full
_refine_ls_R_factor_all     0.0313
_refine_ls_R_factor_gt     0.0259
_refine_ls_wR_factor_gt     0.0661
_refine_ls_wR_factor_ref     0.0690
_refine_ls_goodness_of_fit_ref     1.044
_refine_ls_restrained_S_all     1.044
_refine_ls_number_reflns     7424
_refine_ls_number_parameters     308
_refine_ls_number_restraints     0
_refine_ls_hydrogen_treatment     constr
_refine_ls_weighting_scheme     calc
_refine_ls_weighting_details
         'calc w=1/[\s^2^(Fo^2^)+(0.0374P)^2^+1.1023P] where P=(Fo^2^+2Fc^2^)/3'
_atom_sites_solution_hydrogens     geom
_atom_sites_solution_primary     direct
_atom_sites_solution_secondary     difmap
_refine_ls_shift/su_max     0.001
_refine_ls_shift/su_mean     0.000
_refine_diff_density_max     0.626
_refine_diff_density_min     -0.524
_refine_ls_extinction_method     none
_refine_ls_extinction_coef     ?
loop_
    _atom_type_symbol
    _atom_type_description
    _atom_type_scat_dispersion_real
    _atom_type_scat_dispersion_imag
    _atom_type_scat_source
    'C' 'C' 0.0033 0.0016
                         'International Tables Vol C Tables 4.2.6.8 and 6.1.1.4'
    'H' 'H' 0.0000 0.0000
                         'International Tables Vol C Tables 4.2.6.8 and 6.1.1.4'
    'B' 'B' 0.0013 0.0007
                         'International Tables Vol C Tables 4.2.6.8 and 6.1.1.4'
    'N' 'N' 0.0061 0.0033
                         'International Tables Vol C Tables 4.2.6.8 and 6.1.1.4'
    'Br' 'Br' -0.2901 2.4595
                         'International Tables Vol C Tables 4.2.6.8 and 6.1.1.4'
_computing_data_collection     'SMART (Bruker, 1997)'
_computing_cell_refinement     'SAINT (Bruker, 1997)'
_computing_data_reduction     'SAINT (Bruker, 1997)'
_computing_structure_solution     'SHELXS97 (Sheldrick, 2008)'
_computing_structure_refinement     'SHELXL97 (Sheldrick, 2008)'
_computing_molecular_graphics     'ORTEP-3 (Farrugia, 1997)'
_computing_publication_material     'SHELXTL  (Sheldrick, 2008)'
loop_
    _atom_site_type_symbol
    _atom_site_label
    _atom_site_fract_x
    _atom_site_fract_y
    _atom_site_fract_z
    _atom_site_U_iso_or_equiv
    _atom_site_adp_type
    _atom_site_calc_flag
    _atom_site_refinement_flags
    _atom_site_occupancy
    _atom_site_disorder_assembly
    _atom_site_disorder_group
    B B1 0.01926(15) 0.04337(9) 0.24662(9) 0.0231(3) Uani d . 1 . .
    Br Br1 -0.131845(15) 0.011137(10) 0.306711(9) 0.03424(5) Uani d . 1 . .
    Br Br2 0.046698(17) -0.047479(10) 0.174634(9) 0.03696(5) Uani d . 1 . .
    C C30 0.27818(13) 0.03635(8) 0.30412(8) 0.0223(3) Uani d . 1 . .
    C C31 0.37833(14) 0.03839(9) 0.25355(8) 0.0264(3) Uani d . 1 . .
    C C32 0.50122(15) 0.00155(10) 0.27394(9) 0.0323(3) Uani d . 1 . .
    H H32A 0.5698 0.0034 0.2421 0.039 Uiso calc R 1 . .
    C C33 0.52377(15) -0.03759(10) 0.34008(9) 0.0336(3) Uani d . 1 . .
    H H33A 0.6065 -0.0619 0.3523 0.040 Uiso calc R 1 . .
    C C35 0.29912(14) -0.00356(9) 0.37141(8) 0.0244(3) Uani d . 1 . .
    C C36 0.19185(16) -0.00687(10) 0.42605(8) 0.0313(3) Uani d . 1 . .
    H H36A 0.1150 0.0257 0.4064 0.038 Uiso calc R 1 . .
    C C39 0.36010(16) 0.07683(11) 0.17835(9) 0.0339(3) Uani d . 1 . .
    H H39A 0.2670 0.0956 0.1711 0.041 Uiso calc R 1 . .
    C C1 0.12374(14) 0.15035(8) 0.26028(7) 0.0229(3) Uani d . 1 . .
    C C3 0.28701(19) 0.22944(11) 0.33429(10) 0.0426(4) Uani d . 1 . .
    H H3A 0.2769 0.1838 0.3671 0.064 Uiso calc R 1 . .
    H H3B 0.2707 0.2808 0.3587 0.064 Uiso calc R 1 . .
    H H3C 0.3764 0.2295 0.3181 0.064 Uiso calc R 1 . .
    C C2 0.17392(19) 0.29175(10) 0.22274(11) 0.0417(4) Uani d . 1 . .
    H H2A 0.1220 0.2753 0.1797 0.063 Uiso calc R 1 . .
    H H2B 0.2602 0.3110 0.2099 0.063 Uiso calc R 1 . .
    H H2C 0.1284 0.3356 0.2465 0.063 Uiso calc R 1 . .
    C C10 -0.09603(14) 0.19049(8) 0.19551(8) 0.0240(3) Uani d . 1 . .
    C C11 -0.12695(15) 0.19503(9) 0.12043(8) 0.0297(3) Uani d . 1 . .
    C C12 -0.22852(18) 0.24924(11) 0.09581(10) 0.0383(4) Uani d . 1 . .
    H H12A -0.2511 0.2530 0.0463 0.046 Uiso calc R 1 . .
    C C19 -0.05507(19) 0.14327(12) 0.06641(9) 0.0406(4) Uani d . 1 . .
    H H19A 0.0129 0.1099 0.0936 0.049 Uiso calc R 1 . .
    C C20 0.0170(3) 0.19737(19) 0.01262(13) 0.0737(7) Uani d . 1 . .
    H H20A 0.0814 0.2322 0.0387 0.111 Uiso calc R 1 . .
    H H20B -0.0473 0.2315 -0.0143 0.111 Uiso calc R 1 . .
    H H20C 0.0620 0.1623 -0.0202 0.111 Uiso calc R 1 . .
    C C21 -0.1521(3) 0.08357(17) 0.02629(13) 0.0664(7) Uani d . 1 . .
    H H21A -0.1924 0.0481 0.0607 0.100 Uiso calc R 1 . .
    H H21B -0.1044 0.0503 -0.0067 0.100 Uiso calc R 1 . .
    H H21C -0.2207 0.1147 -0.0003 0.100 Uiso calc R 1 . .
    C C15 -0.16645(15) 0.23739(9) 0.24479(8) 0.0287(3) Uani d . 1 . .
    C C16 -0.14292(19) 0.23165(11) 0.32672(9) 0.0383(4) Uani d . 1 . .
    H H16A -0.0768 0.1877 0.3377 0.046 Uiso calc R 1 . .
    C C18 -0.0876(3) 0.31294(14) 0.35935(12) 0.0603(6) Uani d . 1 . .
    H H18A -0.0052 0.3266 0.3380 0.090 Uiso calc R 1 . .
    H H18B -0.0714 0.3065 0.4108 0.090 Uiso calc R 1 . .
    H H18C -0.1515 0.3567 0.3497 0.090 Uiso calc R 1 . .
    C C17 -0.2733(2) 0.20788(15) 0.36188(12) 0.0553(5) Uani d . 1 . .
    H H17A -0.3088 0.1576 0.3402 0.083 Uiso calc R 1 . .
    H H17B -0.3376 0.2519 0.3544 0.083 Uiso calc R 1 . .
    H H17C -0.2549 0.1993 0.4130 0.083 Uiso calc R 1 . .
    N N1 0.14975(11) 0.07362(7) 0.28819(6) 0.0218(2) Uani d . 1 . .
    N N2 0.19091(13) 0.22050(8) 0.27179(7) 0.0300(3) Uani d . 1 . .
    N N3 0.00984(11) 0.13479(7) 0.21945(6) 0.0226(2) Uani d . 1 . .
    C C13 -0.29584(17) 0.29719(10) 0.14300(11) 0.0399(4) Uani d . 1 . .
    H H13A -0.3623 0.3337 0.1253 0.048 Uiso calc R 1 . .
    C C14 -0.26533(17) 0.29146(10) 0.21643(10) 0.0367(4) Uani d . 1 . .
    H H14A -0.3117 0.3244 0.2479 0.044 Uiso calc R 1 . .
    C C40 0.3863(2) 0.01302(14) 0.11895(10) 0.0483(5) Uani d . 1 . .
    H H40A 0.3637 0.0370 0.0722 0.072 Uiso calc R 1 . .
    H H40B 0.3324 -0.0355 0.1254 0.072 Uiso calc R 1 . .
    H H40C 0.4793 -0.0023 0.1222 0.072 Uiso calc R 1 . .
    C C41 0.4512(2) 0.15212(14) 0.17041(12) 0.0533(5) Uani d . 1 . .
    H H41A 0.4335 0.1925 0.2069 0.080 Uiso calc R 1 . .
    H H41B 0.4340 0.1763 0.1232 0.080 Uiso calc R 1 . .
    H H41C 0.5432 0.1349 0.1762 0.080 Uiso calc R 1 . .
    C C37 0.1445(2) -0.09584(15) 0.43660(14) 0.0613(6) Uani d . 1 . .
    H H37A 0.1082 -0.1175 0.3911 0.092 Uiso calc R 1 . .
    H H37B 0.0765 -0.0965 0.4712 0.092 Uiso calc R 1 . .
    H H37C 0.2188 -0.1296 0.4542 0.092 Uiso calc R 1 . .
    C C38 0.2403(3) 0.0318(2) 0.49769(12) 0.0706(7) Uani d . 1 . .
    H H38A 0.2704 0.0875 0.4896 0.106 Uiso calc R 1 . .
    H H38B 0.3131 -0.0005 0.5192 0.106 Uiso calc R 1 . .
    H H38C 0.1682 0.0329 0.5297 0.106 Uiso calc R 1 . .
    C C34 0.42350(15) -0.04071(10) 0.38811(9) 0.0308(3) Uani d . 1 . .
    H H34A 0.4389 -0.0679 0.4323 0.037 Uiso calc R 1 . .
loop_
    _atom_site_aniso_label
    _atom_site_aniso_U_11
    _atom_site_aniso_U_22
    _atom_site_aniso_U_33
    _atom_site_aniso_U_12
    _atom_site_aniso_U_13
    _atom_site_aniso_U_23
    B1 0.0203(7) 0.0207(7) 0.0278(7) -0.0006(5) -0.0025(6) 0.0013(6)
    Br1 0.02314(8) 0.03269(9) 0.04722(10) -0.00460(6) 0.00494(6) 0.00839(6)
    Br2 0.04139(10) 0.02723(8) 0.04154(10) 0.00203(6) -0.00325(7) -0.00983(6)
    C30 0.0186(6) 0.0207(6) 0.0270(6) -0.0008(5) -0.0026(5) -0.0007(5)
    C31 0.0221(6) 0.0269(7) 0.0300(7) -0.0030(5) 0.0010(5) 0.0006(5)
    C32 0.0208(7) 0.0386(8) 0.0378(8) -0.0010(6) 0.0042(6) -0.0018(6)
    C33 0.0208(7) 0.0371(8) 0.0420(9) 0.0045(6) -0.0049(6) -0.0013(7)
    C35 0.0215(6) 0.0256(7) 0.0257(7) -0.0002(5) -0.0021(5) -0.0010(5)
    C36 0.0264(7) 0.0422(9) 0.0251(7) 0.0055(6) 0.0002(6) 0.0038(6)
    C39 0.0294(7) 0.0407(9) 0.0320(8) -0.0002(6) 0.0060(6) 0.0074(7)
    C1 0.0228(6) 0.0219(6) 0.0239(6) 0.0001(5) 0.0015(5) 0.0010(5)
    C3 0.0425(10) 0.0323(8) 0.0507(10) -0.0078(7) -0.0158(8) -0.0042(7)
    C2 0.0437(9) 0.0254(8) 0.0552(11) -0.0059(7) -0.0033(8) 0.0114(7)
    C10 0.0222(6) 0.0208(6) 0.0286(7) 0.0012(5) -0.0007(5) 0.0036(5)
    C11 0.0305(7) 0.0270(7) 0.0309(7) 0.0000(6) -0.0035(6) 0.0049(6)
    C12 0.0401(9) 0.0332(8) 0.0395(9) 0.0009(7) -0.0131(7) 0.0095(7)
    C19 0.0483(10) 0.0480(10) 0.0251(8) 0.0086(8) -0.0001(7) 0.0026(7)
    C20 0.0832(18) 0.0905(19) 0.0501(13) 0.0046(15) 0.0264(12) 0.0144(13)
    C21 0.0759(16) 0.0676(15) 0.0542(13) 0.0070(13) -0.0092(11) -0.0247(12)
    C15 0.0294(7) 0.0225(7) 0.0343(8) -0.0006(5) 0.0031(6) 0.0010(6)
    C16 0.0474(10) 0.0350(8) 0.0331(8) 0.0056(7) 0.0069(7) -0.0041(7)
    C18 0.0810(16) 0.0488(12) 0.0508(12) -0.0019(11) 0.0009(11) -0.0181(10)
    C17 0.0622(13) 0.0570(12) 0.0496(11) 0.0110(10) 0.0267(10) 0.0030(9)
    N1 0.0192(5) 0.0200(5) 0.0256(5) -0.0007(4) -0.0018(4) 0.0023(4)
    N2 0.0299(6) 0.0221(6) 0.0371(7) -0.0042(5) -0.0061(5) 0.0024(5)
    N3 0.0208(5) 0.0205(5) 0.0260(6) 0.0005(4) -0.0018(4) 0.0017(4)
    C13 0.0282(8) 0.0291(8) 0.0611(11) 0.0043(6) -0.0082(7) 0.0092(7)
    C14 0.0311(8) 0.0252(7) 0.0543(10) 0.0054(6) 0.0067(7) 0.0013(7)
    C40 0.0492(11) 0.0629(13) 0.0332(9) 0.0031(9) 0.0079(8) 0.0003(8)
    C41 0.0494(11) 0.0510(11) 0.0609(12) -0.0096(9) 0.0156(9) 0.0147(10)
    C37 0.0489(12) 0.0591(13) 0.0782(16) -0.0029(10) 0.0230(11) 0.0171(12)
    C38 0.0609(14) 0.112(2) 0.0396(11) -0.0030(14) 0.0080(10) -0.0265(13)
    C34 0.0262(7) 0.0340(8) 0.0313(7) 0.0026(6) -0.0060(6) 0.0035(6)
_geom_special_details
;
 All s.u.'s (except the s.u. in the dihedral angle between two l.s. planes)
 are estimated using the full covariance matrix. The cell s.u.'s are taken
 into account individually in the estimation of s.u.'s in distances, angles
 and torsion angles; correlations between s.u.'s in cell parameters are only
 used when they are defined by crystal symmetry. An approximate (isotropic)
 treatment of cell s.u.'s is used for estimating s.u.'s involving l.s. planes.
;
loop_
    _geom_bond_atom_site_label_1
    _geom_bond_atom_site_label_2
    _geom_bond_site_symmetry_2
    _geom_bond_distance
    _geom_bond_publ_flag
    B1 N1 . 1.5507(19) ?
    B1 N3 . 1.5543(19) ?
    B1 Br1 . 1.9966(17) ?
    B1 Br2 . 2.0050(16) ?
    C30 C35 . 1.403(2) ?
    C30 C31 . 1.411(2) ?
    C30 N1 . 1.4310(17) ?
    C31 C32 . 1.395(2) ?
    C31 C39 . 1.520(2) ?
    C32 C33 . 1.380(2) ?
    C32 H32A . 0.9300 ?
    C33 C34 . 1.379(2) ?
    C33 H33A . 0.9300 ?
    C35 C34 . 1.397(2) ?
    C35 C36 . 1.517(2) ?
    C36 C38 . 1.514(3) ?
    C36 C37 . 1.523(3) ?
    C36 H36A . 0.9800 ?
    C39 C41 . 1.527(3) ?
    C39 C40 . 1.536(3) ?
    C39 H39A . 0.9800 ?
    C1 N2 . 1.3231(18) ?
    C1 N3 . 1.3500(18) ?
    C1 N1 . 1.3563(18) ?
    C3 N2 . 1.463(2) ?
    C3 H3A . 0.9600 ?
    C3 H3B . 0.9600 ?
    C3 H3C . 0.9600 ?
    C2 N2 . 1.464(2) ?
    C2 H2A . 0.9600 ?
    C2 H2B . 0.9600 ?
    C2 H2C . 0.9600 ?
    C10 C11 . 1.404(2) ?
    C10 C15 . 1.404(2) ?
    C10 N3 . 1.4355(17) ?
    C11 C12 . 1.393(2) ?
    C11 C19 . 1.514(2) ?
    C12 C13 . 1.370(3) ?
    C12 H12A . 0.9300 ?
    C19 C21 . 1.524(3) ?
    C19 C20 . 1.533(3) ?
    C19 H19A . 0.9800 ?
    C20 H20A . 0.9600 ?
    C20 H20B . 0.9600 ?
    C20 H20C . 0.9600 ?
    C21 H21A . 0.9600 ?
    C21 H21B . 0.9600 ?
    C21 H21C . 0.9600 ?
    C15 C14 . 1.394(2) ?
    C15 C16 . 1.519(2) ?
    C16 C18 . 1.529(3) ?
    C16 C17 . 1.540(3) ?
    C16 H16A . 0.9800 ?
    C18 H18A . 0.9600 ?
    C18 H18B . 0.9600 ?
    C18 H18C . 0.9600 ?
    C17 H17A . 0.9600 ?
    C17 H17B . 0.9600 ?
    C17 H17C . 0.9600 ?
    C13 C14 . 1.374(3) ?
    C13 H13A . 0.9300 ?
    C14 H14A . 0.9300 ?
    C40 H40A . 0.9600 ?
    C40 H40B . 0.9600 ?
    C40 H40C . 0.9600 ?
    C41 H41A . 0.9600 ?
    C41 H41B . 0.9600 ?
    C41 H41C . 0.9600 ?
    C37 H37A . 0.9600 ?
    C37 H37B . 0.9600 ?
    C37 H37C . 0.9600 ?
    C38 H38A . 0.9600 ?
    C38 H38B . 0.9600 ?
    C38 H38C . 0.9600 ?
    C34 H34A . 0.9300 ?
loop_
    _geom_angle_atom_site_label_1
    _geom_angle_atom_site_label_2
    _geom_angle_atom_site_label_3
    _geom_angle_site_symmetry_1
    _geom_angle_site_symmetry_3
    _geom_angle
    _geom_angle_publ_flag
    N1 B1 N3 . . 84.01(10) ?
    N1 B1 Br1 . . 116.64(10) ?
    N3 B1 Br1 . . 113.07(10) ?
    N1 B1 Br2 . . 114.31(10) ?
    N3 B1 Br2 . . 118.89(10) ?
    Br1 B1 Br2 . . 108.54(7) ?
    C35 C30 C31 . . 121.57(13) ?
    C35 C30 N1 . . 117.20(12) ?
    C31 C30 N1 . . 121.22(12) ?
    C32 C31 C30 . . 117.41(14) ?
    C32 C31 C39 . . 118.27(14) ?
    C30 C31 C39 . . 124.31(13) ?
    C33 C32 C31 . . 121.75(14) ?
    C33 C32 H32A . . 119.1 ?
    C31 C32 H32A . . 119.1 ?
    C34 C33 C32 . . 119.98(14) ?
    C34 C33 H33A . . 120.0 ?
    C32 C33 H33A . . 120.0 ?
    C34 C35 C30 . . 118.28(14) ?
    C34 C35 C36 . . 119.60(13) ?
    C30 C35 C36 . . 122.11(13) ?
    C38 C36 C35 . . 111.41(15) ?
    C38 C36 C37 . . 111.05(19) ?
    C35 C36 C37 . . 110.85(15) ?
    C38 C36 H36A . . 107.8 ?
    C35 C36 H36A . . 107.8 ?
    C37 C36 H36A . . 107.8 ?
    C31 C39 C41 . . 111.78(15) ?
    C31 C39 C40 . . 111.36(15) ?
    C41 C39 C40 . . 109.41(15) ?
    C31 C39 H39A . . 108.1 ?
    C41 C39 H39A . . 108.1 ?
    C40 C39 H39A . . 108.1 ?
    N2 C1 N3 . . 130.55(13) ?
    N2 C1 N1 . . 129.12(13) ?
    N3 C1 N1 . . 100.31(11) ?
    N2 C1 B1 . . 177.85(13) ?
    N3 C1 B1 . . 50.24(8) ?
    N1 C1 B1 . . 50.08(8) ?
    N2 C3 H3A . . 109.5 ?
    N2 C3 H3B . . 109.5 ?
    H3A C3 H3B . . 109.5 ?
    N2 C3 H3C . . 109.5 ?
    H3A C3 H3C . . 109.5 ?
    H3B C3 H3C . . 109.5 ?
    N2 C2 H2A . . 109.5 ?
    N2 C2 H2B . . 109.5 ?
    H2A C2 H2B . . 109.5 ?
    N2 C2 H2C . . 109.5 ?
    H2A C2 H2C . . 109.5 ?
    H2B C2 H2C . . 109.5 ?
    C11 C10 C15 . . 121.56(13) ?
    C11 C10 N3 . . 116.76(13) ?
    C15 C10 N3 . . 121.67(13) ?
    C12 C11 C10 . . 117.82(15) ?
    C12 C11 C19 . . 119.66(14) ?
    C10 C11 C19 . . 122.51(13) ?
    C13 C12 C11 . . 121.40(16) ?
    C13 C12 H12A . . 119.3 ?
    C11 C12 H12A . . 119.3 ?
    C11 C19 C21 . . 110.66(17) ?
    C11 C19 C20 . . 112.06(17) ?
    C21 C19 C20 . . 110.67(19) ?
    C11 C19 H19A . . 107.8 ?
    C21 C19 H19A . . 107.8 ?
    C20 C19 H19A . . 107.8 ?
    C19 C20 H20A . . 109.5 ?
    C19 C20 H20B . . 109.5 ?
    H20A C20 H20B . . 109.5 ?
    C19 C20 H20C . . 109.5 ?
    H20A C20 H20C . . 109.5 ?
    H20B C20 H20C . . 109.5 ?
    C19 C21 H21A . . 109.5 ?
    C19 C21 H21B . . 109.5 ?
    H21A C21 H21B . . 109.5 ?
    C19 C21 H21C . . 109.5 ?
    H21A C21 H21C . . 109.5 ?
    H21B C21 H21C . . 109.5 ?
    C14 C15 C10 . . 117.62(15) ?
    C14 C15 C16 . . 118.35(15) ?
    C10 C15 C16 . . 124.02(14) ?
    C15 C16 C18 . . 111.76(16) ?
    C15 C16 C17 . . 110.57(16) ?
    C18 C16 C17 . . 109.95(17) ?
    C15 C16 H16A . . 108.2 ?
    C18 C16 H16A . . 108.2 ?
    C17 C16 H16A . . 108.2 ?
    C16 C18 H18A . . 109.5 ?
    C16 C18 H18B . . 109.5 ?
    H18A C18 H18B . . 109.5 ?
    C16 C18 H18C . . 109.5 ?
    H18A C18 H18C . . 109.5 ?
    H18B C18 H18C . . 109.5 ?
    C16 C17 H17A . . 109.5 ?
    C16 C17 H17B . . 109.5 ?
    H17A C17 H17B . . 109.5 ?
    C16 C17 H17C . . 109.5 ?
    H17A C17 H17C . . 109.5 ?
    H17B C17 H17C . . 109.5 ?
    C1 N1 C30 . . 127.43(12) ?
    C1 N1 B1 . . 87.79(10) ?
    C30 N1 B1 . . 133.42(11) ?
    C1 N2 C3 . . 120.85(13) ?
    C1 N2 C2 . . 121.96(13) ?
    C3 N2 C2 . . 117.19(13) ?
    C1 N3 C10 . . 129.57(12) ?
    C1 N3 B1 . . 87.86(10) ?
    C10 N3 B1 . . 135.94(11) ?
    C12 C13 C14 . . 120.09(15) ?
    C12 C13 H13A . . 120.0 ?
    C14 C13 H13A . . 120.0 ?
    C13 C14 C15 . . 121.46(16) ?
    C13 C14 H14A . . 119.3 ?
    C15 C14 H14A . . 119.3 ?
    C39 C40 H40A . . 109.5 ?
    C39 C40 H40B . . 109.5 ?
    H40A C40 H40B . . 109.5 ?
    C39 C40 H40C . . 109.5 ?
    H40A C40 H40C . . 109.5 ?
    H40B C40 H40C . . 109.5 ?
    C39 C41 H41A . . 109.5 ?
    C39 C41 H41B . . 109.5 ?
    H41A C41 H41B . . 109.5 ?
    C39 C41 H41C . . 109.5 ?
    H41A C41 H41C . . 109.5 ?
    H41B C41 H41C . . 109.5 ?
    C36 C37 H37A . . 109.5 ?
    C36 C37 H37B . . 109.5 ?
    H37A C37 H37B . . 109.5 ?
    C36 C37 H37C . . 109.5 ?
    H37A C37 H37C . . 109.5 ?
    H37B C37 H37C . . 109.5 ?
    C36 C38 H38A . . 109.5 ?
    C36 C38 H38B . . 109.5 ?
    H38A C38 H38B . . 109.5 ?
    C36 C38 H38C . . 109.5 ?
    H38A C38 H38C . . 109.5 ?
    H38B C38 H38C . . 109.5 ?
    C33 C34 C35 . . 120.97(14) ?
    C33 C34 H34A . . 119.5 ?
    C35 C34 H34A . . 119.5 ?
loop_
    _geom_torsion_atom_site_label_1
    _geom_torsion_atom_site_label_2
    _geom_torsion_atom_site_label_3
    _geom_torsion_atom_site_label_4
    _geom_torsion_site_symmetry_1
    _geom_torsion_site_symmetry_2
    _geom_torsion_site_symmetry_3
    _geom_torsion_site_symmetry_4
    _geom_torsion
    _geom_torsion_publ_flag
    C35 C30 C31 C32 . . . . -2.1(2) ?
    N1 C30 C31 C32 . . . . 179.12(13) ?
    C35 C30 C31 C39 . . . . 176.93(14) ?
    N1 C30 C31 C39 . . . . -1.8(2) ?
    C30 C31 C32 C33 . . . . 1.8(2) ?
    C39 C31 C32 C33 . . . . -177.33(15) ?
    C31 C32 C33 C34 . . . . -0.3(3) ?
    C31 C30 C35 C34 . . . . 1.0(2) ?
    N1 C30 C35 C34 . . . . 179.75(12) ?
    C31 C30 C35 C36 . . . . -179.47(14) ?
    N1 C30 C35 C36 . . . . -0.7(2) ?
    C34 C35 C36 C38 . . . . 57.9(2) ?
    C30 C35 C36 C38 . . . . -121.71(19) ?
    C34 C35 C36 C37 . . . . -66.3(2) ?
    C30 C35 C36 C37 . . . . 114.09(18) ?
    C32 C31 C39 C41 . . . . -65.9(2) ?
    C30 C31 C39 C41 . . . . 115.01(17) ?
    C32 C31 C39 C40 . . . . 56.8(2) ?
    C30 C31 C39 C40 . . . . -122.28(17) ?
    N1 B1 C1 N3 . . . . 178.34(15) ?
    Br1 B1 C1 N3 . . . . -87.84(12) ?
    Br2 B1 C1 N3 . . . . 92.96(13) ?
    N3 B1 C1 N1 . . . . -178.34(15) ?
    Br1 B1 C1 N1 . . . . 93.81(13) ?
    Br2 B1 C1 N1 . . . . -85.39(13) ?
    C15 C10 C11 C12 . . . . 1.4(2) ?
    N3 C10 C11 C12 . . . . -179.42(13) ?
    C15 C10 C11 C19 . . . . -178.23(15) ?
    N3 C10 C11 C19 . . . . 1.0(2) ?
    C10 C11 C12 C13 . . . . 0.4(2) ?
    C19 C11 C12 C13 . . . . -179.94(16) ?
    C12 C11 C19 C21 . . . . -63.0(2) ?
    C10 C11 C19 C21 . . . . 116.55(19) ?
    C12 C11 C19 C20 . . . . 61.0(2) ?
    C10 C11 C19 C20 . . . . -119.40(19) ?
    C11 C10 C15 C14 . . . . -2.5(2) ?
    N3 C10 C15 C14 . . . . 178.37(13) ?
    C11 C10 C15 C16 . . . . 176.50(15) ?
    N3 C10 C15 C16 . . . . -2.7(2) ?
    C14 C15 C16 C18 . . . . -66.2(2) ?
    C10 C15 C16 C18 . . . . 114.88(19) ?
    C14 C15 C16 C17 . . . . 56.7(2) ?
    C10 C15 C16 C17 . . . . -122.29(17) ?
    N2 C1 N1 C30 . . . . -35.8(2) ?
    N3 C1 N1 C30 . . . . 145.49(13) ?
    B1 C1 N1 C30 . . . . 146.78(17) ?
    N2 C1 N1 B1 . . . . 177.41(16) ?
    N3 C1 N1 B1 . . . . -1.29(12) ?
    C35 C30 N1 C1 . . . . 133.90(14) ?
    C31 C30 N1 C1 . . . . -47.3(2) ?
    C35 C30 N1 B1 . . . . -95.00(18) ?
    C31 C30 N1 B1 . . . . 83.80(19) ?
    N3 B1 N1 C1 . . . . 1.11(10) ?
    Br1 B1 N1 C1 . . . . -111.73(11) ?
    Br2 B1 N1 C1 . . . . 120.17(11) ?
    N3 B1 N1 C30 . . . . -142.10(14) ?
    Br1 B1 N1 C30 . . . . 105.05(15) ?
    Br2 B1 N1 C30 . . . . -23.04(19) ?
    C1 B1 N1 C30 . . . . -143.21(18) ?
    N3 C1 N2 C3 . . . . 160.85(16) ?
    N1 C1 N2 C3 . . . . -17.5(2) ?
    N3 C1 N2 C2 . . . . -19.8(3) ?
    N1 C1 N2 C2 . . . . 161.86(16) ?
    N2 C1 N3 C10 . . . . -23.0(3) ?
    N1 C1 N3 C10 . . . . 155.72(13) ?
    B1 C1 N3 C10 . . . . 154.42(18) ?
    N2 C1 N3 B1 . . . . -177.39(16) ?
    N1 C1 N3 B1 . . . . 1.29(12) ?
    C11 C10 N3 C1 . . . . 123.75(16) ?
    C15 C10 N3 C1 . . . . -57.0(2) ?
    C11 C10 N3 B1 . . . . -94.59(19) ?
    C15 C10 N3 B1 . . . . 84.6(2) ?
    N1 B1 N3 C1 . . . . -1.12(10) ?
    Br1 B1 N3 C1 . . . . 115.33(11) ?
    Br2 B1 N3 C1 . . . . -115.63(11) ?
    N1 B1 N3 C10 . . . . -152.53(15) ?
    Br1 B1 N3 C10 . . . . -36.1(2) ?
    Br2 B1 N3 C10 . . . . 92.96(17) ?
    C1 B1 N3 C10 . . . . -151.4(2) ?
    C11 C12 C13 C14 . . . . -1.1(3) ?
    C12 C13 C14 C15 . . . . -0.1(3) ?
    C10 C15 C14 C13 . . . . 1.8(2) ?
    C16 C15 C14 C13 . . . . -177.22(16) ?
    C32 C33 C34 C35 . . . . -1.0(2) ?
    C30 C35 C34 C33 . . . . 0.6(2) ?
    C36 C35 C34 C33 . . . . -178.94(15) ?
data_global
_journal_date_recd_electronic     2010-01-14
_journal_date_accepted     2010-02-08
_journal_name_full     'Acta Crystallographica, Section E'
_journal_year     2010
_journal_volume     66
_journal_issue      3
_journal_page_first     o610
_journal_page_last     o610
_journal_paper_category     QO
_journal_coeditor_code     RK2190
_publ_contact_author_name     'Professor Dr Holger Braunschweig'
_publ_contact_author_address
;
Institut f\"ur Anorganische Chemie Universit\"at W\"urzburg
Am Hubland 97074 W\"urzburg
Germany
;
_publ_contact_author_email     'h.braunschweig@mail.uni-wuerzburg.de'
_publ_contact_author_fax     +49-931-8884623
_publ_contact_author_phone     +49-931-8885260
_publ_section_title
;\
{<i>N</i>',<i>N</i>''-Bis[2,6-bis(1-methylethyl)phenyl]-<i>N</i>,<i>N</i>-\
dimethylguanidinato-\k^2^<i>N</i>',<i>N</i>''}dibromidoborane
;
loop_
    _publ_author_name
    _publ_author_address
    'Braunschweig, Holger'
;
Institut f\"ur Anorganische Chemie
Universit\"at W\"urzburg
Am Hubland
D-97074 W\"urzburg
Germany
;
    'Dewhurst, Rian D.'
;
Institut f\"ur Anorganische Chemie
Universit\"at W\"urzburg
Am Hubland
D-97074 W\"urzburg
Germany
;
    'Schwab, Katrin'
;
Institut f\"ur Anorganische Chemie
Universit\"at W\"urzburg
Am Hubland
D-97074 W\"urzburg
Germany
;
    'Wagner, Katharina'
;
Institut f\"ur Anorganische Chemie
Universit\"at W\"urzburg
Am Hubland
D-97074 W\"urzburg
Germany
;
