# Supplementary material for: {N′,N′′-Bis[2,6-bis­(1-methyl­ethyl)phen­yl]-N,N-dimethyl­guanidinato-κ2 N′,N′′}dibromido­borane
Source: Acta Crystallogr Sect E Struct Rep Online. 2010 Feb 13;66(Pt 3):o610. doi: 10.1107/S1600536810004988 (PMC2983591; doi:10.1107/S1600536810004988)
Supplement: Supplementary file 2 [file e-66-0o610-Isup2.hkl]

# 
# h,k,l, Fc-squared, Fo-squared, sigma(Fo-squared) and status flag 
# 
data_I
_shelx_title ' xprep in P2(1)/n' 
_shelx_refln_list_code          4 
_shelx_F_calc_maximum      370.93 
_exptl_crystal_F_000      1192.00 
_reflns_d_resolution_high  0.7476 
 
loop_ 
 _symmetry_equiv_pos_as_xyz 
 'x, y, z' 
 '-x+1/2, y+1/2, -z+1/2' 
 '-x, -y, -z' 
 'x-1/2, -y-1/2, z-1/2' 
 
_cell_length_a     9.9964 
_cell_length_b    16.0802 
_cell_length_c    18.4637 
_cell_angle_alpha  90.000 
_cell_angle_beta   93.505 
_cell_angle_gamma  90.000 
 
_shelx_F_squared_multiplier     1.000 
 
loop_ 
 _refln_index_h 
 _refln_index_k 
 _refln_index_l 
 _refln_F_squared_calc 
 _refln_F_squared_meas 
 _refln_F_squared_sigma 
 _refln_observed_status 
   2   0   0      345.70      356.53      5.17 o 
   4   0   0     4125.36     4335.21     45.14 o 
   6   0   0     1213.12     1295.48     15.64 o 
   8   0   0     2348.72     2306.56     31.38 o 
  10   0   0     1597.92     1570.60     29.99 o 
  12   0   0     2771.53     2918.98     61.97 o 
   1   1   0    36391.79    30446.78    721.70 o 
   2   1   0    10328.33    10723.85     79.67 o 
   3   1   0     2541.76     2730.61     23.61 o 
   4   1   0     4090.19     4261.48     32.48 o 
   5   1   0      892.05      899.93      8.50 o 
   6   1   0       78.79      115.17      3.32 o 
   7   1   0     3066.72     3053.31     24.61 o 
   8   1   0      141.09      130.67      5.90 o 
   9   1   0      609.62      575.47      9.78 o 
  10   1   0       33.12       26.40      7.33 o 
  11   1   0     3502.47     3556.24     39.68 o 
  12   1   0      134.79      130.81      9.40 o 
  13   1   0      288.60      304.86     12.28 o 
   0   2   0    40599.16    35495.57    468.52 o 
   1   2   0        8.36        8.27      1.03 o 
   2   2   0    20937.89    21389.36    153.47 o 
   3   2   0     3701.41     3643.43     27.65 o 
   4   2   0     5430.58     5502.72     40.31 o 
   5   2   0      468.71      569.82      6.14 o 
   6   2   0      611.12      635.59      7.05 o 
   7   2   0      460.60      468.75      6.37 o 
   8   2   0     1761.95     1791.04     17.28 o 
   9   2   0        6.11       -0.04      6.39 o 
  10   2   0     1501.47     1468.09     17.10 o 
  11   2   0      176.71      183.72      9.68 o 
  12   2   0     1944.82     2026.38     28.10 o 
  13   2   0       54.61       66.95     11.08 o 
   1   3   0      898.23      911.11      7.29 o 
   2   3   0     8390.06     8416.63     60.78 o 
   3   3   0     1245.50     1165.13      9.30 o 
   4   3   0     1223.05     1195.08     10.12 o 
   5   3   0     1972.54     2042.91     16.05 o 
   6   3   0     2257.01     2340.84     19.19 o 
   7   3   0      810.74      750.31      8.36 o 
   8   3   0      963.32      923.45     13.99 o 
   9   3   0      949.97      909.78     12.34 o 
  10   3   0      302.06      306.05      9.08 o 
  11   3   0     2480.41     2500.14     34.26 o 
  12   3   0       57.44       46.53      9.83 o 
  13   3   0      182.99      184.76     12.72 o 
   0   4   0   103104.94    84668.05   1825.25 o 
   1   4   0      616.01      562.83      5.30 o 
   2   4   0     6793.20     7191.96     55.46 o 
   3   4   0     6576.81     6242.25     46.96 o 
   4   4   0     1955.14     1909.84     15.41 o 
   5   4   0     5677.75     6034.11     44.49 o 
   6   4   0      169.75      171.29      4.42 o 
   7   4   0     2549.36     2497.90     20.75 o 
   8   4   0     1143.52     1155.47     12.27 o 
   9   4   0       43.47       56.37      6.97 o 
  10   4   0       99.24       98.80      8.15 o 
  11   4   0        9.62        5.01      9.14 o 
  12   4   0     1111.24     1071.54     19.00 o 
  13   4   0      365.34      366.06     13.75 o 
   1   5   0     1193.28     1239.07      9.83 o 
   2   5   0    14088.53    14636.68    108.77 o 
   3   5   0     6015.38     6518.68     47.60 o 
   4   5   0     1043.24      976.97      8.55 o 
   5   5   0     2049.37     2275.04     18.41 o 
   6   5   0      359.88      318.48      4.86 o 
   7   5   0     1536.36     1482.28     14.20 o 
   8   5   0     1661.07     1646.66     15.91 o 
   9   5   0      201.07      186.92      7.64 o 
  10   5   0     1674.18     1703.49     20.89 o 
  11   5   0     1136.26     1048.77     17.28 o 
  12   5   0      175.73      185.68     11.66 o 
   0   6   0    10842.52    10793.70    117.77 o 
   1   6   0      365.86      359.66      3.99 o 
   2   6   0     1697.66     2100.34     16.73 o 
   3   6   0    13281.67    14019.61    104.82 o 
   4   6   0     3128.22     2944.49     22.51 o 
   5   6   0      319.16      278.60      4.67 o 
   6   6   0        5.67        6.59      3.48 o 
   7   6   0     1028.66     1016.96     10.98 o 
   8   6   0     2480.21     2521.51     23.27 o 
   9   6   0      721.29      732.16     11.16 o 
  10   6   0      266.88      259.69     10.90 o 
  11   6   0      139.70      143.40     11.13 o 
  12   6   0      643.27      597.51     20.63 o 
   1   7   0      270.15      254.18      3.62 o 
   2   7   0     6689.90     7049.20     53.18 o 
   3   7   0     3730.41     3321.71     27.96 o 
   4   7   0     7070.71     6979.59     52.99 o 
   5   7   0     2710.55     3025.06     24.16 o 
   6   7   0      116.43      104.42      4.41 o 
   7   7   0     2375.23     2363.94     21.73 o 
   8   7   0      838.72      880.61     11.09 o 
   9   7   0      940.61      949.15     14.48 o 
  10   7   0      649.43      644.11     13.63 o 
  11   7   0      282.97      246.05     10.85 o 
  12   7   0       32.89       35.71     10.87 o 
   0   8   0       13.71       25.21      3.66 o 
   1   8   0      704.81      723.14      7.51 o 
   2   8   0     3531.75     3570.48     27.79 o 
   3   8   0     1497.24     1394.25     12.16 o 
   4   8   0     2491.30     2191.36     18.05 o 
   5   8   0      556.99      558.17      7.13 o 
   6   8   0     1149.13     1076.49     11.21 o 
   7   8   0      601.34      570.24      9.77 o 
   8   8   0     2747.70     2742.19     26.34 o 
   9   8   0       52.25       61.38      8.43 o 
  10   8   0      255.80      263.93     11.18 o 
  11   8   0       60.29       59.71     10.39 o 
  12   8   0       68.70       80.73     12.00 o 
   1   9   0      236.05      194.41      3.98 o 
   2   9   0     4218.76     4296.18     33.27 o 
   3   9   0    10340.36    10626.42     82.48 o 
   4   9   0      149.27      172.78      4.70 o 
   5   9   0     1310.27     1214.38     13.84 o 
   6   9   0      498.92      448.33      7.93 o 
   7   9   0     2172.96     2211.22     21.82 o 
   8   9   0      466.46      450.93      9.23 o 
   9   9   0      892.29      884.79     20.50 o 
  10   9   0      508.33      524.91     13.23 o 
  11   9   0       45.92       34.04     10.44 o 
  12   9   0      373.13      387.39     14.37 o 
   0  10   0       48.14       57.96      5.00 o 
   1  10   0     1110.58     1153.21     11.72 o 
   2  10   0     8536.92     8596.71     65.05 o 
   3  10   0     2275.08     2312.95     19.19 o 
   4  10   0     5757.81     5615.34     46.80 o 
   5  10   0     1849.42     1908.81     17.95 o 
   6  10   0      459.67      389.80      7.91 o 
   7  10   0        0.85       11.51      6.56 o 
   8  10   0     2287.27     2285.49     24.34 o 
   9  10   0      581.94      591.66     11.74 o 
  10  10   0      735.27      746.70     15.09 o 
  11  10   0      287.54      247.78     12.74 o 
   1  11   0     1877.88     1826.92     16.19 o 
   2  11   0     1766.58     1798.13     15.48 o 
   3  11   0     7626.18     7548.22     59.59 o 
   4  11   0        3.96        8.02      5.33 o 
   5  11   0     1992.40     1965.63     19.53 o 
   6  11   0     4579.11     4610.99     41.16 o 
   7  11   0     1055.43     1065.20     14.31 o 
   8  11   0       88.85       72.92      8.03 o 
   9  11   0     1259.51     1274.65     19.82 o 
  10  11   0      417.49      386.35     12.13 o 
  11  11   0       55.40       72.42     11.76 o 
   0  12   0     1342.17     1357.55     19.86 o 
   1  12   0     1531.39     1490.50     13.55 o 
   2  12   0     2872.97     2816.36     25.96 o 
   3  12   0      100.98      128.18      5.86 o 
   4  12   0     5720.16     5515.15     48.50 o 
   5  12   0     3897.06     3857.24     34.99 o 
   6  12   0      521.04      506.36     10.51 o 
   7  12   0      642.48      687.63     11.79 o 
   8  12   0     1650.63     1637.82     19.73 o 
   9  12   0      267.99      269.68      9.85 o 
  10  12   0       32.25       43.93      9.82 o 
  11  12   0       76.85      102.26     14.23 o 
   1  13   0      147.38      138.10      5.73 o 
   2  13   0     2305.01     2321.33     24.12 o 
   3  13   0     4893.58     4928.28     40.31 o 
   4  13   0     3102.17     2968.28     28.08 o 
   5  13   0      611.87      607.31      9.94 o 
   6  13   0     2145.16     2152.31     21.97 o 
   7  13   0     1194.80     1146.05     15.51 o 
   8  13   0       22.37       24.05      8.63 o 
   9  13   0      199.23      203.30     10.08 o 
  10  13   0      344.67      352.86     14.73 o 
   0  14   0      455.24      507.01     13.25 o 
   1  14   0      213.03      234.81      6.62 o 
   2  14   0     1066.94     1127.20     13.29 o 
   3  14   0      310.47      280.34      7.47 o 
   4  14   0      918.19      874.47     12.45 o 
   5  14   0     3847.43     4014.77     38.58 o 
   6  14   0      704.93      668.13     11.67 o 
   7  14   0      516.40      520.20     11.35 o 
   8  14   0      440.71      400.42     11.61 o 
   9  14   0      269.58      286.41     12.01 o 
  10  14   0       68.07       72.23     12.04 o 
   1  15   0      203.79      184.75      7.30 o 
   2  15   0        7.24        8.19      5.73 o 
   3  15   0      250.37      257.71      9.27 o 
   4  15   0      806.83      797.31     12.12 o 
   5  15   0      175.73      172.36      7.88 o 
   6  15   0     3066.48     3149.73     39.84 o 
   7  15   0       41.21       57.85      9.54 o 
   8  15   0        7.04        7.44      9.95 o 
   9  15   0      516.22      482.08     13.71 o 
   0  16   0      210.77      230.30     11.74 o 
   1  16   0      107.66      103.62      7.28 o 
   2  16   0       80.22       85.99      7.07 o 
   3  16   0      228.95      224.93      7.77 o 
   4  16   0      178.16      170.78      9.46 o 
   5  16   0     2381.09     2384.63     30.24 o 
   6  16   0        8.83       29.25      9.31 o 
   7  16   0      823.10      853.55     22.99 o 
   8  16   0      179.14      165.82     10.97 o 
   1  17   0      379.89      370.93     11.98 o 
   2  17   0      474.41      459.78     10.72 o 
   3  17   0       21.94       44.69      8.14 o 
   4  17   0      872.34      889.13     15.36 o 
   5  17   0       55.08       35.45      8.90 o 
   6  17   0     2307.34     2382.65     36.18 o 
   7  17   0       32.25       21.06     11.77 o 
   8  17   0      127.56      145.95     15.72 o 
   0  18   0      228.44      267.53     15.33 o 
   1  18   0      483.57      428.34     13.20 o 
   2  18   0      123.16      115.71     11.24 o 
   3  18   0       50.62       46.83      9.46 o 
   4  18   0       29.97       26.53     10.03 o 
   5  18   0     1341.10     1338.05     27.43 o 
   6  18   0       14.20       20.23     12.64 o 
   7  18   0      492.20      488.27     24.99 o 
   1  19   0      374.93      372.14     12.49 o 
   2  19   0       67.90       71.83     10.08 o 
   3  19   0      145.86      139.48     11.80 o 
   4  19   0      264.17      255.42     14.63 o 
   5  19   0       17.31       16.74     15.99 o 
   6  19   0      873.49      930.46     25.89 o 
   0  20   0     1733.99     1743.87     50.58 o 
   1  20   0      143.04      164.32     11.12 o 
   2  20   0      525.17      567.84     14.58 o 
   3  20   0        1.20       18.53      9.83 o 
   4  20   0       97.31      104.47     19.90 o 
   1  21   0      891.25      937.43     22.09 o 
   2  21   0      155.98      157.10     10.62 o 
 -13   0   1       82.42       85.20     17.59 o 
 -11   0   1        3.48      -10.37     11.66 o 
  -9   0   1     1705.15     1709.84     25.57 o 
  -7   0   1     2163.19     2367.17     28.86 o 
  -5   0   1    25448.92    25113.12    293.11 o 
  -3   0   1    19830.96    19963.32    202.35 o 
  -1   0   1     7074.20     6706.40     94.32 o 
   1   0   1     3046.39     3090.93     63.04 o 
   3   0   1     5386.53     5979.95     61.50 o 
   5   0   1     5334.50     5530.03     57.58 o 
   7   0   1    19385.90    19853.06    216.44 o 
   9   0   1       89.00       78.60      9.76 o 
  11   0   1        8.91       -3.84     10.54 o 
  13   0   1       54.23       61.23     17.53 o 
 -13   1   1        0.18      -10.93     10.93 o 
 -12   1   1      395.43      393.49     11.21 o 
 -11   1   1      452.81      444.02     10.57 o 
 -10   1   1     1980.24     1972.09     21.77 o 
  -9   1   1        6.25       -6.41      6.41 o 
  -8   1   1       84.59       96.26      6.16 o 
  -7   1   1     1917.51     1906.32     16.88 o 
  -6   1   1    15410.76    15237.84    113.63 o 
  -5   1   1        3.82       10.06      3.58 o 
  -4   1   1    14871.59    15088.28    115.99 o 
  -3   1   1     6800.33     7067.82     51.10 o 
  -2   1   1      286.21      296.24      3.09 o 
  -1   1   1    11231.30    11272.00     96.89 o 
   0   1   1     1308.63     1240.93     71.89 o 
   1   1   1     1267.70     1354.61     16.28 o 
   2   1   1    46931.88    43515.25    668.82 o 
   3   1   1      582.91      639.87      5.67 o 
   4   1   1     6048.65     6214.90     46.83 o 
   5   1   1     1299.32     1201.98     10.42 o 
   6   1   1    20789.48    21105.51    156.90 o 
   7   1   1     1541.74     1535.51     13.64 o 
   8   1   1     3997.51     4001.76     33.09 o 
   9   1   1       16.51       11.35      6.52 o 
  10   1   1      333.55      307.93      8.76 o 
  11   1   1      190.62      193.02      9.42 o 
  12   1   1      250.78      239.67     10.65 o 
  13   1   1       31.66       36.61     10.69 o 
 -13   2   1      154.82      142.67     13.07 o 
 -12   2   1       15.45        2.67      9.85 o 
 -11   2   1       29.60       32.85      8.34 o 
 -10   2   1       76.50       65.85      7.70 o 
  -9   2   1     2594.03     2547.72     25.76 o 
  -8   2   1     2052.20     2092.08     19.64 o 
  -7   2   1       59.46       55.77      3.94 o 
  -6   2   1     2172.28     2150.65     17.69 o 
  -5   2   1    17906.68    18069.11    134.36 o 
  -4   2   1      236.90      280.87      3.53 o 
  -3   2   1     8531.67     9094.15     65.68 o 
  -2   2   1     2076.63     2388.81     18.81 o 
  -1   2   1     5766.65     6227.62     48.29 o 
   0   2   1     6086.69     6492.71     57.11 o 
   1   2   1     5718.53     6192.38     47.61 o 
   2   2   1     7986.60     8586.79     61.89 o 
   3   2   1     4130.64     4257.47     32.19 o 
   4   2   1     5651.64     6238.04     47.02 o 
   5   2   1     9816.73     9608.85     72.08 o 
   6   2   1       11.04       14.78      3.65 o 
   7   2   1     6693.23     6613.63     50.70 o 
   8   2   1     1554.94     1573.21     15.69 o 
   9   2   1       14.96       11.53      6.67 o 
  10   2   1      201.13      201.92      8.25 o 
  11   2   1      388.20      364.50     10.28 o 
  12   2   1       30.47       31.20     10.48 o 
  13   2   1      187.62      187.55     12.06 o 
 -13   3   1      200.82      212.03     11.72 o 
 -12   3   1      282.24      297.96     12.01 o 
 -11   3   1       40.85       41.79      8.53 o 
 -10   3   1     2046.05     2048.61     21.54 o 
  -9   3   1     1673.01     1663.89     17.97 o 
  -8   3   1       61.44       67.24      5.66 o 
  -7   3   1     2689.03     2811.75     23.87 o 
  -6   3   1    12478.56    12748.35     92.48 o 
  -5   3   1     1507.99     1400.83     11.91 o 
  -4   3   1     8604.94     9077.66     65.85 o 
  -3   3   1      805.12      963.37      7.92 o 
  -2   3   1     7267.79     7604.05     54.94 o 
  -1   3   1     6521.69     6845.93     51.04 o 
   0   3   1    11648.63    12337.04     98.61 o 
   1   3   1     4533.59     4653.56     34.74 o 
   2   3   1     2828.17     2829.77     21.64 o 
   3   3   1      718.68      613.18      5.81 o 
   4   3   1     2310.41     2332.54     19.17 o 
   5   3   1      761.13      653.60      6.71 o 
   6   3   1    15601.43    15920.82    118.87 o 
   7   3   1        2.00       -3.12      4.11 o 
   8   3   1     1288.70     1256.81     13.88 o 
   9   3   1      596.79      606.56     10.02 o 
  10   3   1     1075.07     1067.71     14.65 o 
  11   3   1      170.42      174.06      9.65 o 
  12   3   1       55.76       66.31      9.72 o 
  13   3   1      117.62      120.43     12.18 o 
 -13   4   1      415.06      417.58     14.31 o 
 -12   4   1       12.04        5.03     10.17 o 
 -11   4   1        1.67       -1.70      9.43 o 
 -10   4   1       17.88       13.19      7.60 o 
  -9   4   1     4675.28     4670.49     45.21 o 
  -8   4   1     4563.57     4669.03     38.38 o 
  -7   4   1      299.51      313.82      6.20 o 
  -6   4   1     2845.54     2843.32     22.79 o 
  -5   4   1    13353.73    13893.05    100.44 o 
  -4   4   1      325.88      341.31      4.18 o 
  -3   4   1      118.18      123.17      3.02 o 
  -2   4   1    13996.65    14449.10    111.11 o 
  -1   4   1     4197.35     4273.26     31.19 o 
   0   4   1     3544.01     3464.86     27.99 o 
   1   4   1     4176.90     4344.96     31.76 o 
   2   4   1    15413.15    16029.20    122.42 o 
   3   4   1     6963.02     7242.60     55.97 o 
   4   4   1     7793.07     7956.43     57.92 o 
   5   4   1     4586.20     4654.89     35.82 o 
   6   4   1        4.06        8.37      3.79 o 
   7   4   1     5643.30     5759.26     44.60 o 
   8   4   1     1132.75     1094.09     12.33 o 
   9   4   1     2742.33     2744.04     25.31 o 
  10   4   1      270.72      288.75      9.82 o 
  11   4   1       51.36       36.74      9.29 o 
  12   4   1      134.14      160.03     11.10 o 
  13   4   1      128.15      129.19     12.37 o 
 -13   5   1      173.64      222.64     54.26 o 
 -12   5   1      647.76      681.74     15.23 o 
 -11   5   1      293.43      291.26     11.93 o 
 -10   5   1     1665.95     1606.74     19.01 o 
  -9   5   1      211.03      222.95      7.76 o 
  -8   5   1      196.86      192.65      6.23 o 
  -7   5   1     4482.45     4530.54     37.00 o 
  -6   5   1     3845.10     3852.48     30.27 o 
  -5   5   1     2990.94     3086.98     23.65 o 
  -4   5   1     1204.68     1124.61      9.55 o 
  -3   5   1     7988.89     8757.47     73.40 o 
  -2   5   1     6268.35     6861.49     49.89 o 
  -1   5   1      655.63      690.60      6.81 o 
   0   5   1     3916.28     3936.01     28.93 o 
   1   5   1     9280.49     9578.02     71.35 o 
   2   5   1    49947.02    47992.01    368.39 o 
   3   5   1     4521.44     4444.69     33.87 o 
   4   5   1     1744.28     1952.34     15.91 o 
   5   5   1     3120.13     3084.57     23.62 o 
   6   5   1     7322.06     7159.46     54.64 o 
   7   5   1      325.34      310.57      6.43 o 
   8   5   1        4.37        8.46      5.16 o 
   9   5   1       21.19       22.35      6.45 o 
  10   5   1     1393.48     1427.36     18.69 o 
  11   5   1      188.16      200.65     10.77 o 
  12   5   1       19.74       28.82     10.30 o 
 -12   6   1        7.33       15.16     11.23 o 
 -11   6   1       20.50       29.98     10.47 o 
 -10   6   1      152.73      137.65     10.47 o 
  -9   6   1     2330.86     2344.34     24.46 o 
  -8   6   1     2628.82     2614.40     24.94 o 
  -7   6   1      236.05      218.04      6.24 o 
  -6   6   1     2139.53     2054.33     17.24 o 
  -5   6   1     3147.06     3232.67     24.76 o 
  -4   6   1     3951.70     4137.21     30.95 o 
  -3   6   1     2271.85     2452.93     20.12 o 
  -2   6   1     4854.69     5160.15     41.78 o 
  -1   6   1     9941.83     9712.46     70.30 o 
   0   6   1     1104.79     1023.08      8.96 o 
   1   6   1     1267.49     1416.55     11.56 o 
   2   6   1    23586.78    24718.44    182.20 o 
   3   6   1     8975.97     8962.67     69.24 o 
   4   6   1    14015.39    14978.41    111.71 o 
   5   6   1     1263.86     1300.47     12.68 o 
   6   6   1       50.66       59.56      4.20 o 
   7   6   1      412.80      395.60      6.33 o 
   8   6   1     2812.35     2760.94     24.99 o 
   9   6   1     1238.38     1261.72     19.06 o 
  10   6   1      457.74      462.14     12.11 o 
  11   6   1      263.03      271.84     11.49 o 
  12   6   1        1.58       -1.40     11.37 o 
 -12   7   1      602.90      611.69     18.03 o 
 -11   7   1       98.19       80.44     11.04 o 
 -10   7   1      458.69      435.84     12.09 o 
  -9   7   1     1273.96     1252.07     15.77 o 
  -8   7   1     1506.46     1453.67     18.30 o 
  -7   7   1     4112.68     4040.13     40.81 o 
  -6   7   1       19.10       16.19      3.90 o 
  -5   7   1      158.30      183.92      4.25 o 
  -4   7   1       60.02       42.94      3.12 o 
  -3   7   1      851.47      690.86      7.17 o 
  -2   7   1     6425.39     6114.63     44.85 o 
  -1   7   1      663.98      672.03      6.33 o 
   0   7   1     1506.68     1388.30     11.88 o 
   1   7   1      669.64      659.36      6.40 o 
   2   7   1     3794.16     3570.29     27.55 o 
   3   7   1     3456.13     3330.94     26.89 o 
   4   7   1     3049.41     2984.63     24.42 o 
   5   7   1     3932.81     4097.29     31.01 o 
   6   7   1      704.27      660.20      8.11 o 
   7   7   1      599.25      536.32      8.26 o 
   8   7   1      371.94      318.18      7.49 o 
   9   7   1      315.73      317.35      9.75 o 
  10   7   1      887.85      917.64     16.96 o 
  11   7   1       45.70       39.11      9.84 o 
  12   7   1        1.41        9.31     10.86 o 
 -12   8   1       83.90      118.89     12.66 o 
 -11   8   1      332.70      323.41     13.41 o 
 -10   8   1        0.09       -2.20      9.70 o 
  -9   8   1     2413.40     2351.71     24.76 o 
  -8   8   1     3165.28     3077.76     29.05 o 
  -7   8   1      948.90      947.59     12.45 o 
  -6   8   1      983.21      904.26     10.90 o 
  -5   8   1     1576.89     1610.19     14.21 o 
  -4   8   1       15.17       13.83      3.25 o 
  -3   8   1     5442.40     5619.27     44.52 o 
  -2   8   1      516.58      468.09      5.55 o 
  -1   8   1    12696.02    12794.01     95.79 o 
   0   8   1       17.21       21.12      2.75 o 
   1   8   1       33.12       42.61      3.17 o 
   2   8   1     1640.32     1541.64     13.01 o 
   3   8   1     6689.07     6976.92     54.78 o 
   4   8   1     6739.40     6974.36     54.70 o 
   5   8   1        8.44       14.06      4.30 o 
   6   8   1      359.79      384.05      6.62 o 
   7   8   1        0.17       -4.21      5.79 o 
   8   8   1     2303.39     2239.78     23.52 o 
   9   8   1     3274.62     3283.17     34.36 o 
  10   8   1      302.42      291.01     11.21 o 
  11   8   1       39.04       41.02     10.26 o 
  12   8   1       19.94       19.25     10.86 o 
 -12   9   1      754.76      787.18     19.71 o 
 -11   9   1      155.73      165.65     13.26 o 
 -10   9   1      618.22      531.48     13.19 o 
  -9   9   1      381.30      360.66      9.60 o 
  -8   9   1     1052.26     1005.27     13.22 o 
  -7   9   1     2853.79     2818.52     27.86 o 
  -6   9   1        4.35        6.57      4.88 o 
  -5   9   1     2413.43     2394.39     20.73 o 
  -4   9   1      473.14      491.81      9.50 o 
  -3   9   1     1596.82     1545.78     13.36 o 
  -2   9   1    11524.68    11331.77     85.20 o 
  -1   9   1       10.15       10.65      3.15 o 
   0   9   1     6581.90     6784.96     49.93 o 
   1   9   1       50.77       58.15      3.46 o 
   2   9   1     9920.50    10029.21     73.07 o 
   3   9   1      565.75      481.24      6.47 o 
   4   9   1     1170.03      997.48     10.16 o 
   5   9   1     1320.94     1315.06     12.79 o 
   6   9   1      104.58       78.42      5.53 o 
   7   9   1      867.47      856.27     11.27 o 
   8   9   1     1894.59     1747.76     19.66 o 
   9   9   1      296.27      273.65      9.92 o 
  10   9   1     1857.90     1869.10     27.71 o 
  11   9   1       20.16       31.11     11.20 o 
  12   9   1       19.46       30.22     11.32 o 
 -11  10   1        2.63        5.00     11.43 o 
 -10  10   1       61.24       59.44     10.55 o 
  -9  10   1     1300.21     1263.74     16.66 o 
  -8  10   1      442.18      428.83      9.39 o 
  -7  10   1      191.44      192.26      7.75 o 
  -6  10   1     1269.31     1145.36     13.26 o 
  -5  10   1      654.52      647.79     10.27 o 
  -4  10   1      152.44      151.12      5.81 o 
  -3  10   1     9131.56     9232.10     72.41 o 
  -2  10   1     1414.78     1386.00     12.05 o 
  -1  10   1    14814.01    14940.11    108.16 o 
   0  10   1     2875.89     2745.34     22.05 o 
   1  10   1      220.37      210.63      4.41 o 
   2  10   1       67.60       61.06      3.32 o 
   3  10   1     7867.14     7867.50     59.60 o 
   4  10   1     1472.90     1439.17     14.21 o 
   5  10   1     1168.44     1137.59     12.38 o 
   6  10   1        2.76        9.71      5.51 o 
   7  10   1       15.32       25.35      6.74 o 
   8  10   1     1328.97     1274.03     16.08 o 
   9  10   1     2457.40     2412.92     27.23 o 
  10  10   1      162.16      160.62     10.23 o 
  11  10   1      833.83      872.87     16.85 o 
 -11  11   1       94.13      115.03     11.81 o 
 -10  11   1      330.26      324.36     12.81 o 
  -9  11   1      160.94      189.06     10.58 o 
  -8  11   1      489.14      489.48     10.76 o 
  -7  11   1      676.86      696.21     11.42 o 
  -6  11   1      207.13      211.93      7.80 o 
  -5  11   1      114.70      113.23      5.54 o 
  -4  11   1     2669.58     2716.67     26.63 o 
  -3  11   1      326.12      332.48      6.38 o 
  -2  11   1     8210.95     8166.07     60.15 o 
  -1  11   1      348.34      311.59      5.19 o 
   0  11   1     1236.58     1220.81     11.29 o 
   1  11   1     3268.41     3170.87     26.28 o 
   2  11   1     2164.03     2205.97     19.05 o 
   3  11   1       11.70       17.52      4.24 o 
   4  11   1     2050.49     2121.63     20.51 o 
   5  11   1      714.73      689.42      9.18 o 
   6  11   1       13.31       18.27      5.96 o 
   7  11   1      602.17      633.66     11.00 o 
   8  11   1     1564.13     1470.56     17.94 o 
   9  11   1       15.15       25.62      8.49 o 
  10  11   1     1523.92     1555.15     25.04 o 
  11  11   1      131.61      169.66     11.73 o 
 -11  12   1       19.31       29.18     11.22 o 
 -10  12   1      285.57      312.00     12.80 o 
  -9  12   1      267.69      289.77     10.75 o 
  -8  12   1        5.29        7.39      8.14 o 
  -7  12   1      479.64      451.47     10.75 o 
  -6  12   1      190.41      147.84      7.41 o 
  -5  12   1        3.45       17.63      5.59 o 
  -4  12   1     1145.17     1122.04     13.08 o 
  -3  12   1     4824.57     4909.53     41.36 o 
  -2  12   1       11.51       12.97      6.94 o 
  -1  12   1     7661.13     7763.24     59.06 o 
   0  12   1      731.41      662.21      7.84 o 
   1  12   1      106.68      102.39      5.09 o 
   2  12   1     1504.35     1417.57     14.05 o 
   3  12   1     2582.40     2658.82     23.89 o 
   4  12   1      386.40      394.55      7.71 o 
   5  12   1      691.07      670.89      9.22 o 
   6  12   1       72.58       67.62      6.44 o 
   7  12   1      131.63      141.90      7.94 o 
   8  12   1     1193.01     1185.74     16.01 o 
   9  12   1      947.38      985.51     15.01 o 
  10  12   1       49.93       40.37     10.57 o 
  11  12   1      316.21      343.82     19.52 o 
 -10  13   1      178.01      188.52     11.82 o 
  -9  13   1      156.46      197.86     10.14 o 
  -8  13   1      872.82      869.90     20.37 o 
  -7  13   1        9.65        6.42      7.92 o 
  -6  13   1      312.11      319.12      8.87 o 
  -5  13   1      138.11      123.20      6.34 o 
  -4  13   1      470.82      429.02      8.55 o 
  -3  13   1     1533.83     1458.05     15.02 o 
  -2  13   1     2438.60     2323.13     23.31 o 
  -1  13   1      669.02      646.27      9.19 o 
   0  13   1     1144.04     1166.73     11.45 o 
   1  13   1     4058.41     4001.03     32.93 o 
   2  13   1      811.27      780.27      9.59 o 
   3  13   1      228.56      246.57      6.95 o 
   4  13   1     1624.35     1506.71     16.35 o 
   5  13   1      381.65      368.09      7.66 o 
   6  13   1      118.36      113.31      7.44 o 
   7  13   1      155.08      179.29      8.89 o 
   8  13   1      803.72      788.71     14.41 o 
   9  13   1        9.87        4.91      9.75 o 
  10  13   1      293.44      270.49     15.00 o 
 -10  14   1     1226.03     1279.80     25.84 o 
  -9  14   1      272.09      256.98     10.67 o 
  -8  14   1       14.61       16.96      8.97 o 
  -7  14   1      155.80      147.39      9.06 o 
  -6  14   1       27.69       30.62      7.85 o 
  -5  14   1      207.81      206.22      7.21 o 
  -4  14   1     1177.67     1119.22     13.79 o 
  -3  14   1      495.61      459.53      8.48 o 
  -2  14   1      408.71      392.46      8.18 o 
  -1  14   1     1040.84     1055.16     12.07 o 
   0  14   1     9066.73     9259.67     75.62 o 
   1  14   1       92.61      102.87      5.70 o 
   2  14   1     1974.21     1959.10     19.67 o 
   3  14   1      700.81      709.40     10.96 o 
   4  14   1      261.14      243.90      7.15 o 
   5  14   1      436.42      396.13      8.15 o 
   6  14   1       96.83       87.50      9.05 o 
   7  14   1      101.08       93.66      9.54 o 
   8  14   1       67.32       71.86     10.06 o 
   9  14   1      230.19      211.35     11.02 o 
  10  14   1      393.69      455.03     19.07 o 
  -9  15   1      657.34      628.40     20.42 o 
  -8  15   1        1.81       -4.03     10.17 o 
  -7  15   1      142.52      147.55      9.60 o 
  -6  15   1       26.81       49.35      8.14 o 
  -5  15   1      204.94      197.65      7.54 o 
  -4  15   1      110.64      111.79      7.50 o 
  -3  15   1      968.49      955.63     13.10 o 
  -2  15   1      230.82      220.43      7.56 o 
  -1  15   1     1125.40     1127.90     13.93 o 
   0  15   1        9.83       31.13      6.32 o 
   1  15   1     5729.26     5912.82     49.85 o 
   2  15   1      676.43      689.16     10.36 o 
   3  15   1       20.68       28.41      6.55 o 
   4  15   1       84.61       79.28      7.98 o 
   5  15   1       15.84       18.20      7.97 o 
   6  15   1       63.49       85.20      9.68 o 
   7  15   1      428.70      422.70     11.43 o 
   8  15   1       54.03       41.14      9.64 o 
   9  15   1        0.22       13.07      9.88 o 
  -8  16   1       10.47       10.86      9.87 o 
  -7  16   1      239.01      265.17     11.93 o 
  -6  16   1        5.56       -5.60      9.71 o 
  -5  16   1      313.36      310.85      9.37 o 
  -4  16   1     1723.16     1716.65     21.81 o 
  -3  16   1      273.55      250.44      8.09 o 
  -2  16   1     1205.08     1195.82     15.96 o 
  -1  16   1      855.77      826.06     12.60 o 
   0  16   1     4357.88     4452.74     41.75 o 
   1  16   1      626.87      617.50     10.99 o 
   2  16   1     3199.81     3302.39     31.33 o 
   3  16   1      343.10      336.79      8.78 o 
   4  16   1       35.28       23.25      7.08 o 
   5  16   1       85.53       93.10      8.97 o 
   6  16   1       21.49       28.10     11.34 o 
   7  16   1      267.47      301.53     12.53 o 
   8  16   1      466.81      470.92     16.51 o 
  -8  17   1        2.18       -6.54     11.63 o 
  -7  17   1        0.87        2.90     11.05 o 
  -6  17   1      359.54      383.67     13.24 o 
  -5  17   1      398.62      389.82     13.22 o 
  -4  17   1      308.78      320.80     17.85 o 
  -3  17   1      566.38      561.67     11.34 o 
  -2  17   1       18.95       10.87      7.60 o 
  -1  17   1     1961.33     2032.50     24.73 o 
   0  17   1        1.39       20.01      8.30 o 
   1  17   1     4213.44     4221.76     42.80 o 
   2  17   1       77.33       85.02      8.72 o 
   3  17   1       28.11       25.89      8.43 o 
   4  17   1        7.69       24.71      9.16 o 
   5  17   1      107.52      107.92     10.29 o 
   6  17   1      633.52      721.44     27.07 o 
   7  17   1      336.66      369.57     14.53 o 
   8  17   1       11.94        5.72     12.01 o 
  -7  18   1      180.20      185.28     14.42 o 
  -6  18   1       17.74       18.22     12.50 o 
  -5  18   1      709.89      720.78     19.23 o 
  -4  18   1      713.64      751.37     17.38 o 
  -3  18   1      119.43      127.85     11.28 o 
  -2  18   1       49.18       41.46      9.07 o 
  -1  18   1       89.59       76.71      9.15 o 
   0  18   1     3661.33     3820.57     41.53 o 
   1  18   1       38.21       50.31      8.95 o 
   2  18   1      780.34      739.57     13.97 o 
   3  18   1       10.18        7.33      8.37 o 
   4  18   1      129.64      133.45     10.24 o 
   5  18   1      334.74      350.55     14.06 o 
   6  18   1      216.78      259.83     11.47 o 
   7  18   1      437.48      448.76     15.93 o 
  -6  19   1      164.95      158.15     17.84 o 
  -5  19   1       38.41       46.71     15.85 o 
  -4  19   1      467.81      472.68     17.65 o 
  -3  19   1      821.43      811.43     16.18 o 
  -2  19   1      457.24      427.57     12.80 o 
  -1  19   1       44.16       55.96     10.25 o 
   0  19   1        2.11        7.09      9.67 o 
   1  19   1     1423.60     1430.33     23.28 o 
   2  19   1        1.87       21.65     11.07 o 
   3  19   1      105.30      100.78     12.34 o 
   4  19   1      107.08       88.55     10.36 o 
   5  19   1       22.81       13.24     12.22 o 
   6  19   1      240.98      292.88     25.46 o 
  -4  20   1      574.26      684.60     38.04 o 
  -3  20   1      541.65      585.29     30.96 o 
  -2  20   1        9.73        7.22      9.86 o 
  -1  20   1      104.99      114.26     10.73 o 
   0  20   1       81.53       93.28     10.71 o 
   1  20   1      272.60      249.14     14.45 o 
   2  20   1      422.19      396.08     14.17 o 
   3  20   1      159.50      174.97     17.69 o 
   4  20   1      118.58      115.67     11.57 o 
  -2  21   1      132.32      151.52     12.21 o 
  -1  21   1        4.01       16.27      9.77 o 
   0  21   1      141.52      134.22     11.04 o 
   1  21   1      178.54      193.05     11.55 o 
   2  21   1       86.72       89.62     10.83 o 
 -12   0   2      176.07      183.58     13.51 o 
 -10   0   2     2017.59     2034.71     30.36 o 
  -8   0   2      617.65      588.57     13.07 o 
  -6   0   2      237.49      244.01      7.68 o 
  -4   0   2    13915.37    14337.72    146.02 o 
  -2   0   2      548.82      551.07      6.81 o 
   0   0   2   137588.53    61993.31   1322.68 o 
   2   0   2    16806.08    17841.23    220.08 o 
   4   0   2      274.29      280.63      4.86 o 
   6   0   2     5742.06     6227.98     69.61 o 
   8   0   2     3940.92     4160.63     50.63 o 
  10   0   2        1.18       -9.77      9.77 o 
  12   0   2     2218.64     2271.90     38.27 o 
 -13   1   2       85.03       79.63     11.30 o 
 -12   1   2       47.22       36.66      8.78 o 
 -11   1   2     2244.29     2293.40     24.06 o 
 -10   1   2       86.14       83.05      7.66 o 
  -9   1   2     5333.45     5451.56     48.28 o 
  -8   1   2        7.22       -5.74      5.74 o 
  -7   1   2      433.72      463.35      6.97 o 
  -6   1   2        6.52       15.75      5.20 o 
  -5   1   2     3641.42     3853.94     29.80 o 
  -4   1   2     2884.03     2831.40     22.78 o 
  -3   1   2    14769.79    14804.07    116.47 o 
  -2   1   2      293.75      284.01      3.89 o 
  -1   1   2     2048.43     2275.28     18.83 o 
   0   1   2      819.03      809.14      7.64 o 
   1   1   2    14594.13    14865.68    110.40 o 
   2   1   2       17.08       26.45      1.29 o 
   3   1   2    11790.03    12703.59    106.92 o 
   4   1   2     1960.67     2075.56     16.49 o 
   5   1   2      448.05      511.08      5.81 o 
   6   1   2        5.65       26.55      3.49 o 
   7   1   2     2867.76     2949.88     24.80 o 
   8   1   2      167.15      176.93      6.22 o 
   9   1   2     3021.18     3015.58     28.44 o 
  10   1   2       52.51       42.61      7.71 o 
  11   1   2      675.73      654.30     14.33 o 
  12   1   2        0.99       -5.33     10.45 o 
  13   1   2      748.89      767.13     19.06 o 
 -13   2   2       34.10       26.83     13.76 o 
 -12   2   2      199.66      188.22      9.27 o 
 -11   2   2      424.45      429.05     10.45 o 
 -10   2   2     3022.25     3041.63     29.36 o 
  -9   2   2     1005.82      983.93     12.70 o 
  -8   2   2     1036.09     1081.08     12.72 o 
  -7   2   2       87.32       94.29      4.15 o 
  -6   2   2       17.50       22.50      3.91 o 
  -5   2   2      369.93      305.83      4.49 o 
  -4   2   2     7726.90     7926.18     59.44 o 
  -3   2   2     1838.89     1837.83     16.16 o 
  -2   2   2     5765.39     5877.77     44.14 o 
  -1   2   2      439.21      415.40      3.85 o 
   0   2   2     6719.48     7415.28     59.90 o 
   1   2   2    10612.61    11386.54     85.01 o 
   2   2   2    50527.65    46585.76    619.81 o 
   3   2   2     1367.11     1298.45     11.41 o 
   4   2   2     1158.99     1300.21     10.90 o 
   5   2   2     1571.02     1587.01     13.36 o 
   6   2   2      473.01      447.45      6.42 o 
   7   2   2       49.57       55.52      4.28 o 
   8   2   2     4582.62     4677.84     38.32 o 
   9   2   2      379.58      371.05      8.32 o 
  10   2   2        2.57       -7.25      7.25 o 
  11   2   2      102.67      114.10      8.81 o 
  12   2   2     2712.92     2815.02     39.16 o 
  13   2   2       18.48       21.63     10.71 o 
 -13   3   2       44.29       38.59     11.35 o 
 -12   3   2      453.48      448.85     13.49 o 
 -11   3   2     2144.02     2173.34     29.88 o 
 -10   3   2       54.98       57.28      7.73 o 
  -9   3   2     5407.09     5597.76     49.66 o 
  -8   3   2      211.61      193.38      5.94 o 
  -7   3   2     1608.39     1485.63     14.08 o 
  -6   3   2      670.64      685.80      7.71 o 
  -5   3   2      323.16      308.68      5.03 o 
  -4   3   2     2200.46     2114.76     16.88 o 
  -3   3   2    24463.51    25000.60    184.06 o 
  -2   3   2     1203.11     1116.05      9.07 o 
  -1   3   2      818.82      835.70      6.90 o 
   0   3   2      276.32      338.10      3.86 o 
   1   3   2    16393.55    16113.80    119.53 o 
   2   3   2      325.37      298.52      3.16 o 
   3   3   2    18253.57    19521.65    140.20 o 
   4   3   2       49.46       41.85      4.12 o 
   5   3   2     4521.34     4840.07     37.15 o 
   6   3   2     2212.84     2288.15     18.85 o 
   7   3   2      419.86      359.00      5.93 o 
   8   3   2      100.14      107.41      5.94 o 
   9   3   2      839.03      847.86     11.03 o 
  10   3   2     1038.30     1008.02     14.30 o 
  11   3   2      978.05      923.35     14.97 o 
  12   3   2       79.53       75.96     10.84 o 
  13   3   2      544.01      545.83     15.75 o 
 -13   4   2      393.89      410.44     14.62 o 
 -12   4   2        3.37      -10.82     10.82 o 
 -11   4   2      650.63      667.88     14.45 o 
 -10   4   2     1757.02     1726.62     20.56 o 
  -9   4   2        3.14       14.94      6.79 o 
  -8   4   2       37.60       43.85      5.38 o 
  -7   4   2        2.73        1.20      4.85 o 
  -6   4   2     1830.46     1740.89     14.92 o 
  -5   4   2     2312.38     2190.52     17.84 o 
  -4   4   2     5945.95     6022.34     45.37 o 
  -3   4   2      432.06      341.96      3.99 o 
  -2   4   2    15280.27    16327.93    121.20 o 
  -1   4   2    26262.88    26355.27    210.36 o 
   0   4   2    26464.32    27143.26    209.22 o 
   1   4   2    29522.02    30235.23    230.78 o 
   2   4   2    11395.20    11587.29     85.80 o 
   3   4   2       94.93       99.07      2.59 o 
   4   4   2     2730.48     2850.31     21.60 o 
   5   4   2     4929.64     5436.34     41.58 o 
   6   4   2       40.78       34.13      3.95 o 
   7   4   2      843.14      806.52     11.56 o 
   8   4   2     1930.54     1815.40     17.73 o 
   9   4   2      393.32      369.79      9.12 o 
  10   4   2       22.30       21.86      8.26 o 
  11   4   2      659.99      658.55     13.49 o 
  12   4   2     1596.82     1595.68     25.75 o 
  13   4   2       34.78       38.49     36.02 o 
 -13   5   2       71.98       62.26     32.91 o 
 -12   5   2     1109.78     1146.47     23.28 o 
 -11   5   2      919.50      905.45     16.51 o 
 -10   5   2       71.39       55.94      9.01 o 
  -9   5   2     1199.94     1160.13     14.20 o 
  -8   5   2       53.77       54.71      5.63 o 
  -7   5   2     2094.82     1938.52     18.23 o 
  -6   5   2       97.62       93.41      3.72 o 
  -5   5   2      459.68      494.25      5.97 o 
  -4   5   2     2829.91     2790.26     21.89 o 
  -3   5   2    15322.10    16124.98    116.12 o 
  -2   5   2    22192.39    22978.49    176.18 o 
  -1   5   2       81.64       64.07      2.03 o 
   0   5   2    13307.87    13765.64    102.30 o 
   1   5   2     5795.79     5588.79     40.78 o 
   2   5   2      448.07      506.76      7.12 o 
   3   5   2     3123.38     3369.70     25.24 o 
   4   5   2      904.64      943.84      8.35 o 
   5   5   2     6496.81     6611.43     48.70 o 
   6   5   2       70.58       75.91      4.17 o 
   7   5   2      144.79      141.46      5.11 o 
   8   5   2     1318.75     1344.20     14.22 o 
   9   5   2     2194.28     2215.26     23.32 o 
  10   5   2     2934.65     2922.88     31.33 o 
  11   5   2      709.44      684.53     13.63 o 
  12   5   2      114.17      108.49     10.80 o 
 -12   6   2        8.82        0.32     11.19 o 
 -11   6   2      816.43      836.07     15.87 o 
 -10   6   2      374.17      346.24     10.54 o 
  -9   6   2      126.02      117.63      8.43 o 
  -8   6   2     2296.72     2293.12     20.82 o 
  -7   6   2     1252.06     1234.72     13.04 o 
  -6   6   2     2505.56     2417.40     20.10 o 
  -5   6   2        7.86       11.54      3.30 o 
  -4   6   2       71.29       47.09      3.11 o 
  -3   6   2    14620.41    15411.32    114.87 o 
  -2   6   2      945.92      984.63      9.04 o 
  -1   6   2    20347.03    20869.07    166.14 o 
   0   6   2     4346.81     4624.74     36.30 o 
   1   6   2     7240.08     7889.52     59.22 o 
   2   6   2     4246.70     4574.38     36.11 o 
   3   6   2      756.20      823.45      8.16 o 
   4   6   2     8553.74     8252.85     61.98 o 
   5   6   2      793.93      745.07      7.80 o 
   6   6   2     2226.30     2288.76     19.13 o 
   7   6   2       45.84       34.29      4.97 o 
   8   6   2     3117.63     3005.74     29.46 o 
   9   6   2     3309.04     3351.53     32.98 o 
  10   6   2      493.19      535.72     11.98 o 
  11   6   2      171.18      203.47     11.15 o 
  12   6   2      710.11      728.46     15.68 o 
 -12   7   2      752.49      785.54     17.63 o 
 -11   7   2      462.24      410.28     13.56 o 
 -10   7   2       90.71       80.63      9.40 o 
  -9   7   2       33.99       32.67      7.59 o 
  -8   7   2       92.08      106.31      6.98 o 
  -7   7   2     8566.95     8577.32     73.37 o 
  -6   7   2       10.22       11.32      3.84 o 
  -5   7   2      667.69      587.96      6.94 o 
  -4   7   2     2429.82     2517.02     22.74 o 
  -3   7   2     8815.85     8707.06     68.02 o 
  -2   7   2    10538.50    10789.60     80.81 o 
  -1   7   2       25.42       23.79      2.63 o 
   0   7   2     5757.74     5722.90     46.55 o 
   1   7   2      514.62      411.55      5.06 o 
   2   7   2     1737.14     1731.42     14.70 o 
   3   7   2      317.34      227.91      4.02 o 
   4   7   2      859.26      746.45      7.63 o 
   5   7   2    11739.14    11987.51     92.63 o 
   6   7   2      152.28      154.92      6.43 o 
   7   7   2      208.63      222.81      6.01 o 
   8   7   2      175.77      176.90      7.15 o 
   9   7   2     2236.68     2182.90     28.70 o 
  10   7   2     2399.54     2342.29     28.21 o 
  11   7   2      177.68      175.14     11.18 o 
  12   7   2       28.07       41.54     10.73 o 
 -12   8   2        3.97        2.99     11.85 o 
 -11   8   2      996.49      961.55     21.31 o 
 -10   8   2      194.87      168.33     10.24 o 
  -9   8   2       96.51      118.60      7.67 o 
  -8   8   2     2184.14     2215.55     22.29 o 
  -7   8   2       10.09       21.59      6.42 o 
  -6   8   2    11428.68    11673.46     94.32 o 
  -5   8   2      254.69      251.94      7.18 o 
  -4   8   2       75.56       87.07      3.75 o 
  -3   8   2      488.09      481.33      6.37 o 
  -2   8   2      782.62      786.33      7.78 o 
  -1   8   2    16397.78    16595.29    123.56 o 
   0   8   2       12.26       13.24      2.67 o 
   1   8   2     2176.92     2127.05     18.53 o 
   2   8   2      307.34      366.48      6.81 o 
   3   8   2       13.41       32.99      3.45 o 
   4   8   2     9032.01     8949.30     67.36 o 
   5   8   2       46.83       75.85      4.22 o 
   6   8   2     2236.35     2126.72     18.86 o 
   7   8   2       79.20       49.02      5.92 o 
   8   8   2     1943.58     1897.29     20.60 o 
   9   8   2      456.07      445.58     10.86 o 
  10   8   2      764.15      748.08     13.70 o 
  11   8   2      207.78      214.04     11.81 o 
  12   8   2       35.87       26.81     10.40 o 
 -12   9   2     1245.35     1269.57     47.19 o 
 -11   9   2      157.63      143.60     11.64 o 
 -10   9   2        7.94       20.06     12.66 o 
  -9   9   2       79.72       99.98      7.62 o 
  -8   9   2     1045.21     1063.53     14.26 o 
  -7   9   2     7308.84     7421.56     66.88 o 
  -6   9   2       12.18       19.19      5.48 o 
  -5   9   2     1360.02     1395.26     13.42 o 
  -4   9   2     3924.89     4034.50     34.04 o 
  -3   9   2     3833.79     3968.73     32.29 o 
  -2   9   2     3224.49     3210.11     25.55 o 
  -1   9   2      665.00      589.45      6.80 o 
   0   9   2     2716.42     2810.71     22.36 o 
   1   9   2       38.28       39.81      3.62 o 
   2   9   2     4210.42     4409.02     36.38 o 
   3   9   2     5889.85     5866.86     44.81 o 
   4   9   2      214.80      197.47      4.89 o 
   5   9   2     7871.34     7820.67     59.42 o 
   6   9   2      404.14      370.74      6.88 o 
   7   9   2      782.36      652.13     12.79 o 
   8   9   2       11.40        6.46      7.09 o 
   9   9   2     1133.28     1056.57     16.68 o 
  10   9   2      678.83      651.48     14.16 o 
  11   9   2      107.73       95.28     10.78 o 
  12   9   2        0.49      -22.37     22.37 o 
 -11  10   2      479.64      489.85     14.69 o 
 -10  10   2        8.12        2.89     10.90 o 
  -9  10   2      562.71      591.01     14.55 o 
  -8  10   2     1594.78     1620.84     18.89 o 
  -7  10   2      175.19      189.01      7.95 o 
  -6  10   2     1298.61     1301.98     13.99 o 
  -5  10   2     5078.28     5133.95     41.63 o 
  -4  10   2      137.33      146.86      5.36 o 
  -3  10   2      200.41      205.83      4.90 o 
  -2  10   2     1909.49     1837.27     15.76 o 
  -1  10   2     4616.63     4836.19     42.65 o 
   0  10   2      351.77      368.32      5.80 o 
   1  10   2      106.73      144.29      5.05 o 
   2  10   2     3158.67     3131.94     27.81 o 
   3  10   2     1983.50     1935.02     17.15 o 
   4  10   2     7766.87     7906.18     62.23 o 
   5  10   2      282.34      300.15      5.85 o 
   6  10   2     2088.78     1970.40     18.89 o 
   7  10   2      483.37      499.79      9.70 o 
   8  10   2      224.76      238.77     10.83 o 
   9  10   2      668.90      642.11     12.64 o 
  10  10   2      378.93      391.58     12.38 o 
  11  10   2       22.36       25.88     10.41 o 
 -11  11   2      162.86      129.80     12.07 o 
 -10  11   2       72.92       67.62     11.05 o 
  -9  11   2      543.99      537.37     12.34 o 
  -8  11   2      415.66      409.64      9.48 o 
  -7  11   2     2929.05     3039.75     30.28 o 
  -6  11   2     1593.11     1512.61     16.61 o 
  -5  11   2      148.26      145.92      5.79 o 
  -4  11   2      294.57      263.39      6.48 o 
  -3  11   2      622.03      584.15      7.81 o 
  -2  11   2      506.00      525.79      7.38 o 
  -1  11   2     1028.09     1013.59     10.47 o 
   0  11   2      142.59      128.18      4.48 o 
   1  11   2     1294.83     1373.82     13.21 o 
   2  11   2     1722.23     1706.00     16.11 o 
   3  11   2     5904.28     5986.75     49.43 o 
   4  11   2      268.30      241.53      6.13 o 
   5  11   2     8268.05     8269.12     65.36 o 
   6  11   2     1399.94     1358.51     15.42 o 
   7  11   2      942.18      853.15     12.60 o 
   8  11   2      176.29      193.37      8.67 o 
   9  11   2      423.22      386.87     11.08 o 
  10  11   2      828.54      791.28     16.79 o 
  11  11   2      122.04      110.87     12.14 o 
 -11  12   2        2.35       20.16     11.14 o 
 -10  12   2      122.92      114.94     11.92 o 
  -9  12   2      651.19      707.38     13.91 o 
  -8  12   2     1379.85     1389.07     17.43 o 
  -7  12   2        1.18        2.10      7.61 o 
  -6  12   2     3423.17     3445.12     32.11 o 
  -5  12   2     1431.32     1389.77     14.26 o 
  -4  12   2      337.39      305.65      7.39 o 
  -3  12   2       26.03       25.77      5.40 o 
  -2  12   2        9.63        1.89      4.54 o 
  -1  12   2      261.73      262.92     10.14 o 
   0  12   2      695.50      741.21      8.72 o 
   1  12   2     1845.83     1831.99     17.14 o 
   2  12   2      958.91      903.86     10.41 o 
   3  12   2     1121.07     1058.64     15.64 o 
   4  12   2     6709.45     6859.64     58.80 o 
   5  12   2      583.92      532.39      8.24 o 
   6  12   2     1853.23     1810.49     19.13 o 
   7  12   2     1217.70     1276.98     16.51 o 
   8  12   2      352.20      346.38     10.44 o 
   9  12   2        5.60        9.22      8.71 o 
  10  12   2       68.41       71.34     11.35 o 
 -10  13   2      244.31      270.00     12.88 o 
  -9  13   2       43.34       46.93      9.75 o 
  -8  13   2      643.98      652.92     13.28 o 
  -7  13   2     4753.06     4626.10     46.22 o 
  -6  13   2      351.20      344.27      8.75 o 
  -5  13   2      660.21      600.13      9.94 o 
  -4  13   2     3848.10     3739.09     35.76 o 
  -3  13   2     4357.63     4321.14     40.20 o 
  -2  13   2      224.58      232.62      6.66 o 
  -1  13   2       45.80       37.09      4.87 o 
   0  13   2       21.26       21.11      4.92 o 
   1  13   2        1.13        8.23      5.11 o 
   2  13   2     2062.60     2069.74     18.76 o 
   3  13   2     1929.76     1872.01     18.26 o 
   4  13   2        9.46       15.08      5.67 o 
   5  13   2     3501.30     3636.82     33.28 o 
   6  13   2     1565.44     1565.34     18.50 o 
   7  13   2      160.25      139.39      9.16 o 
   8  13   2      521.20      510.61     12.24 o 
   9  13   2      399.79      383.79     11.63 o 
  10  13   2       58.83       42.58     10.96 o 
 -10  14   2       87.49       89.84     11.24 o 
  -9  14   2     1344.99     1342.58     20.70 o 
  -8  14   2      836.32      758.95     14.24 o 
  -7  14   2       46.47       45.66      9.19 o 
  -6  14   2     1276.47     1259.20     15.58 o 
  -5  14   2     3119.27     3189.22     37.77 o 
  -4  14   2       33.55       24.28      6.92 o 
  -3  14   2     3037.53     3031.77     29.66 o 
  -2  14   2      267.80      255.55      7.33 o 
  -1  14   2       26.12       38.59      5.87 o 
   0  14   2      524.76      532.39      8.20 o 
   1  14   2      131.89      157.21      7.29 o 
   2  14   2      514.74      509.52      8.19 o 
   3  14   2     1700.27     1671.21     17.78 o 
   4  14   2     2156.71     2097.57     21.19 o 
   5  14   2      278.80      293.26      9.26 o 
   6  14   2       59.11       63.07      8.61 o 
   7  14   2     2249.24     2261.49     30.49 o 
   8  14   2      230.43      237.65     11.93 o 
   9  14   2       51.05       46.56      9.29 o 
  -9  15   2      212.84      205.10     12.02 o 
  -8  15   2      941.19      952.82     21.15 o 
  -7  15   2      495.99      445.26     12.34 o 
  -6  15   2      720.04      730.38     13.09 o 
  -5  15   2       30.93       34.50      6.99 o 
  -4  15   2     2299.18     2353.42     29.05 o 
  -3  15   2       22.84       20.33      6.68 o 
  -2  15   2     1829.92     1804.20     18.03 o 
  -1  15   2        0.20        2.24      5.87 o 
   0  15   2      165.86      168.01      7.19 o 
   1  15   2      247.57      238.13      7.61 o 
   2  15   2      669.20      684.14     11.02 o 
   3  15   2      589.16      574.78     16.89 o 
   4  15   2      239.93      228.20      7.58 o 
   5  15   2      448.43      450.89     10.60 o 
   6  15   2     1707.43     1737.33     22.48 o 
   7  15   2       44.88       48.20      9.36 o 
   8  15   2      920.25      945.98     21.39 o 
   9  15   2      416.33      459.55     14.94 o 
  -8  16   2       16.63       21.28     11.03 o 
  -7  16   2       38.03       50.62      9.66 o 
  -6  16   2       43.42       44.72      8.97 o 
  -5  16   2     1841.15     1891.43     22.72 o 
  -4  16   2      299.04      323.04     13.35 o 
  -3  16   2     2013.78     2018.86     21.10 o 
  -2  16   2      100.74      103.35      7.10 o 
  -1  16   2      365.47      338.60      9.38 o 
   0  16   2       49.19       43.68      7.81 o 
   1  16   2      796.36      781.73     12.88 o 
   2  16   2      414.19      385.65      9.56 o 
   3  16   2     1253.19     1205.93     15.78 o 
   4  16   2       54.01       62.67      8.55 o 
   5  16   2      259.36      254.35     10.21 o 
   6  16   2        0.84        4.50      9.86 o 
   7  16   2     2153.06     2240.25     30.16 o 
   8  16   2      319.83      337.00     13.34 o 
  -8  17   2      268.90      271.71     14.17 o 
  -7  17   2       64.62       67.58     11.21 o 
  -6  17   2      413.95      439.33     14.56 o 
  -5  17   2        4.95       18.60      9.46 o 
  -4  17   2     2165.88     2322.38     30.15 o 
  -3  17   2      973.40      984.38     17.76 o 
  -2  17   2        8.71       -8.01      8.01 o 
  -1  17   2      349.16      331.31     10.14 o 
   0  17   2      461.06      460.40     10.74 o 
   1  17   2      381.20      374.97     10.25 o 
   2  17   2      646.30      626.72     12.13 o 
   3  17   2      120.02      108.27      8.54 o 
   4  17   2       75.03       80.96      9.14 o 
   5  17   2       76.82       75.60     10.12 o 
   6  17   2     1447.16     1500.19     22.99 o 
   7  17   2        8.26       11.06     10.32 o 
   8  17   2      468.44      505.52     30.38 o 
  -7  18   2        5.47      -12.17     12.17 o 
  -6  18   2       12.98        8.19     18.86 o 
  -5  18   2      886.87      872.17     26.92 o 
  -4  18   2       79.48      109.51     10.41 o 
  -3  18   2      936.23      948.39     16.91 o 
  -2  18   2      201.82      212.79      9.13 o 
  -1  18   2       77.48       81.94      8.82 o 
   0  18   2      350.25      395.07     11.54 o 
   1  18   2      983.77     1004.88     15.89 o 
   2  18   2      916.82      873.48     20.70 o 
   3  18   2     1649.22     1647.68     26.87 o 
   4  18   2      180.30      178.41      9.98 o 
   5  18   2      242.38      255.97     16.58 o 
   6  18   2       19.92       12.44     12.09 o 
   7  18   2     1456.68     1544.58     30.78 o 
  -6  19   2      212.18      195.82     15.58 o 
  -5  19   2      558.95      587.10     38.77 o 
  -4  19   2      676.76      722.23     18.16 o 
  -3  19   2       97.08      101.98     11.03 o 
  -2  19   2        0.33        2.92      8.56 o 
  -1  19   2        3.12        2.86      9.53 o 
   0  19   2      259.03      258.66     17.38 o 
   1  19   2      457.22      483.83     16.88 o 
   2  19   2      422.52      460.84     11.53 o 
   3  19   2      469.62      482.67     15.11 o 
   4  19   2      131.29      133.47     14.79 o 
   5  19   2      139.52      138.51     12.65 o 
   6  19   2      681.52      685.16     22.68 o 
  -4  20   2       93.07      129.77     16.11 o 
  -3  20   2       87.81       85.98     12.46 o 
  -2  20   2       40.04       43.94     11.84 o 
  -1  20   2      271.06      302.74     16.94 o 
   0  20   2      313.04      338.44     14.65 o 
   1  20   2       20.58       38.04     11.10 o 
   2  20   2      871.71      912.56     43.23 o 
   3  20   2      712.40      710.42     18.35 o 
   4  20   2      292.99      280.43     15.19 o 
  -2  21   2      297.77      295.79     14.66 o 
  -1  21   2      360.36      352.64     14.22 o 
   0  21   2        4.73       15.10     10.29 o 
   1  21   2      255.33      285.19     13.66 o 
   2  21   2       12.30       -0.45     11.64 o 
 -13   0   3       12.39       17.99     12.03 o 
 -11   0   3      579.79      555.45     15.82 o 
  -9   0   3      875.62      851.46     16.63 o 
  -7   0   3     5493.01     5540.74     62.68 o 
  -5   0   3    15800.49    16863.44    181.61 o 
  -3   0   3    19938.17    19916.41    225.52 o 
  -1   0   3      373.99      448.98      6.29 o 
   1   0   3      285.18      234.88      4.46 o 
   3   0   3    29891.50    29407.34    298.30 o 
   5   0   3     1509.44     1866.60     22.51 o 
   7   0   3    14614.98    15014.82    164.64 o 
   9   0   3     1009.49      962.18     17.55 o 
  11   0   3       69.47       63.32     12.94 o 
  13   0   3      107.36       95.41     18.74 o 
 -13   1   3        4.14      -10.58     10.58 o 
 -12   1   3      358.39      349.59     10.62 o 
 -11   1   3      435.62      434.76     10.58 o 
 -10   1   3     1270.61     1255.08     20.11 o 
  -9   1   3       63.39       56.21      7.16 o 
  -8   1   3     5035.38     5083.89     44.74 o 
  -7   1   3     1067.85     1037.87     10.30 o 
  -6   1   3       71.34       63.14      3.65 o 
  -5   1   3     2714.80     2822.66     22.31 o 
  -4   1   3    21394.56    22259.73    164.89 o 
  -3   1   3     4539.76     4616.23     35.97 o 
  -2   1   3     7425.18     7706.37     59.33 o 
  -1   1   3     1550.36     1637.10     13.19 o 
   0   1   3      447.30      436.57      3.73 o 
   1   1   3       37.87       26.53      2.10 o 
   2   1   3    17937.68    17896.91    177.52 o 
   3   1   3     1820.82     1871.50     16.13 o 
   4   1   3     3026.11     2797.36     21.76 o 
   5   1   3       74.93       46.98      3.03 o 
   6   1   3     8235.63     8157.35     63.89 o 
   7   1   3      102.93      113.23      4.97 o 
   8   1   3     5712.26     5932.05     47.72 o 
   9   1   3        1.70       -1.13      6.15 o 
  10   1   3        0.76        1.31      7.47 o 
  11   1   3       15.26       17.25      8.80 o 
  12   1   3        0.66       -0.04      9.89 o 
  13   1   3        0.16       16.77      7.62 o 
 -13   2   3      167.74      155.90     12.60 o 
 -12   2   3       23.51       14.19      8.49 o 
 -11   2   3        4.58        3.67      8.59 o 
 -10   2   3       24.52       29.35      7.59 o 
  -9   2   3     1804.10     1727.23     19.18 o 
  -8   2   3     1001.23      966.09     11.39 o 
  -7   2   3     4831.20     4956.07     39.92 o 
  -6   2   3     3112.83     3123.54     24.91 o 
  -5   2   3    13215.88    14001.71    104.45 o 
  -4   2   3      337.58      279.26      4.18 o 
  -3   2   3    23244.78    23573.86    179.53 o 
  -2   2   3     9073.56     9503.08     68.55 o 
  -1   2   3     1667.82     1657.13     13.96 o 
   0   2   3     5085.84     5138.62     40.14 o 
   1   2   3    30672.38    29579.76    212.69 o 
   2   2   3     4647.72     4799.16     37.14 o 
   3   2   3    32409.71    30880.94    234.87 o 
   4   2   3     6355.16     6489.83     53.03 o 
   5   2   3     1627.35     2061.87     16.83 o 
   6   2   3      368.50      265.70      5.14 o 
   7   2   3    10097.92    10269.70     80.32 o 
   8   2   3       26.72       44.75      5.42 o 
   9   2   3     1812.72     1764.74     17.66 o 
  10   2   3      129.17       97.78      7.51 o 
  11   2   3      460.36      438.77     12.21 o 
  12   2   3       25.42       25.89     10.53 o 
  13   2   3      427.03      447.70     14.75 o 
 -13   3   3       35.17       49.52     11.86 o 
 -12   3   3      297.45      318.10     12.20 o 
 -11   3   3      197.41      206.20      9.46 o 
 -10   3   3     1318.30     1271.86     20.53 o 
  -9   3   3      707.41      724.38     14.30 o 
  -8   3   3     5735.32     5831.17     49.00 o 
  -7   3   3     5212.37     5280.19     42.43 o 
  -6   3   3      390.94      418.19      6.65 o 
  -5   3   3     2684.96     2806.64     22.28 o 
  -4   3   3    16836.69    16712.01    132.43 o 
  -3   3   3     5458.20     5762.11     43.62 o 
  -2   3   3     2715.15     2808.91     20.84 o 
  -1   3   3     1561.94     1541.22     12.99 o 
   0   3   3     1236.94     1431.87     12.24 o 
   1   3   3      398.26      423.09      4.00 o 
   2   3   3     1392.74     1544.00     12.55 o 
   3   3   3     2634.68     2436.73     18.42 o 
   4   3   3     6338.65     6409.60     48.45 o 
   5   3   3     4730.04     4633.94     35.70 o 
   6   3   3     4160.99     4325.82     33.70 o 
   7   3   3      493.53      510.34      7.14 o 
   8   3   3     3452.23     3467.82     29.22 o 
   9   3   3       17.06       20.86      6.46 o 
  10   3   3      279.74      259.33      9.58 o 
  11   3   3        6.97       -7.52      8.67 o 
  12   3   3       23.16       21.24     10.98 o 
  13   3   3       42.60       47.36     22.60 o 
 -13   4   3      168.47      147.92     12.63 o 
 -12   4   3       78.67       78.39     11.54 o 
 -11   4   3      118.91      108.96     10.05 o 
 -10   4   3      481.07      461.26     10.57 o 
  -9   4   3     1978.15     1972.38     20.40 o 
  -8   4   3     3364.70     3388.80     29.89 o 
  -7   4   3     4107.19     3935.45     32.47 o 
  -6   4   3     3101.02     3047.42     24.47 o 
  -5   4   3     9440.48     9789.18     73.58 o 
  -4   4   3     3582.31     3555.36     27.40 o 
  -3   4   3      162.11      155.24      3.02 o 
  -2   4   3     1458.93     1563.08     12.61 o 
  -1   4   3     1969.70     2082.63     16.71 o 
   0   4   3     4457.81     4667.99     36.56 o 
   1   4   3     3065.72     3321.71     25.29 o 
   2   4   3       92.58       87.87      2.35 o 
   3   4   3    17788.71    18482.99    132.94 o 
   4   4   3     7388.08     7668.89     57.47 o 
   5   4   3      263.09      272.67      4.59 o 
   6   4   3     1930.64     1946.22     16.49 o 
   7   4   3     6178.39     6302.42     48.57 o 
   8   4   3      272.68      271.45      6.48 o 
   9   4   3       78.67       57.39      7.25 o 
  10   4   3        2.74       -8.14      8.14 o 
  11   4   3      307.81      283.04     11.27 o 
  12   4   3       71.70       72.04     10.75 o 
 -12   5   3     1118.36     1165.05     23.70 o 
 -11   5   3       41.00       36.84     10.24 o 
 -10   5   3       62.14       48.04      8.92 o 
  -9   5   3      176.96      165.68      7.63 o 
  -8   5   3     2897.73     2873.48     25.94 o 
  -7   5   3     7316.27     7498.42     59.59 o 
  -6   5   3       96.58       81.17      4.19 o 
  -5   5   3    15205.67    15796.60    114.13 o 
  -4   5   3      979.20      741.33      7.21 o 
  -3   5   3      367.46      306.82      4.77 o 
  -2   5   3       80.92       64.86      2.56 o 
  -1   5   3        6.49       12.58      1.78 o 
   0   5   3    18973.54    20411.28    146.44 o 
   1   5   3      677.80      680.74      6.27 o 
   2   5   3     9129.07    10106.13     77.23 o 
   3   5   3     5218.66     5212.25     38.40 o 
   4   5   3      190.56      144.38      3.27 o 
   5   5   3    10992.62    11561.00     89.24 o 
   6   5   3     3196.05     3235.09     25.93 o 
   7   5   3     2656.03     2616.74     21.84 o 
   8   5   3      889.88      871.78     12.06 o 
   9   5   3      419.11      363.37      9.19 o 
  10   5   3      289.23      261.15      9.64 o 
  11   5   3        0.76        2.97      9.15 o 
  12   5   3      258.27      279.94     13.06 o 
 -12   6   3        0.04       -6.15     12.28 o 
 -11   6   3      541.21      568.38     13.63 o 
 -10   6   3       86.83       93.73      9.23 o 
  -9   6   3      334.31      322.12      9.33 o 
  -8   6   3       53.58       62.26      6.40 o 
  -7   6   3      195.99      195.63      6.85 o 
  -6   6   3     6086.25     6012.96     46.40 o 
  -5   6   3     3694.71     3780.39     30.64 o 
  -4   6   3     2550.23     2596.37     23.37 o 
  -3   6   3      141.59      113.76      3.20 o 
  -2   6   3     1938.59     2105.04     16.87 o 
  -1   6   3    15279.82    15448.88    114.73 o 
   0   6   3      641.16      761.92      6.69 o 
   1   6   3      118.18       67.06      2.32 o 
   2   6   3     1823.37     2069.85     16.95 o 
   3   6   3      158.45      100.04      3.84 o 
   4   6   3    10291.06    10852.44     78.74 o 
   5   6   3      258.66      236.64      5.84 o 
   6   6   3     5166.28     5198.52     41.60 o 
   7   6   3      666.97      663.20      8.63 o 
   8   6   3      351.86      307.72      8.13 o 
   9   6   3        5.11        9.20      7.34 o 
  10   6   3      385.30      374.16     10.66 o 
  11   6   3     1347.90     1351.29     20.05 o 
  12   6   3       34.52       35.85     10.20 o 
 -12   7   3     1029.31     1085.54     19.86 o 
 -11   7   3        5.57       -8.02     13.45 o 
 -10   7   3      147.24      145.33      9.95 o 
  -9   7   3      161.51      160.67      8.11 o 
  -8   7   3     1469.62     1393.97     16.36 o 
  -7   7   3     3139.76     3118.44     27.91 o 
  -6   7   3      395.97      296.86      5.54 o 
  -5   7   3     5234.72     5065.68     42.11 o 
  -4   7   3     6126.08     6557.64     54.05 o 
  -3   7   3     1140.10     1137.69     10.67 o 
  -2   7   3     5338.60     5338.87     42.16 o 
  -1   7   3      427.30      411.89      4.61 o 
   0   7   3     2706.15     2632.76     20.04 o 
   1   7   3      397.69      472.46      5.17 o 
   2   7   3      539.50      565.25      6.02 o 
   3   7   3     1774.91     1697.86     14.16 o 
   4   7   3     1732.32     1729.18     14.64 o 
   5   7   3     5258.69     5353.52     40.00 o 
   6   7   3      230.72      204.28      5.38 o 
   7   7   3     1412.69     1456.96     14.91 o 
   8   7   3      190.72      172.20      7.27 o 
   9   7   3       17.96       22.69      7.58 o 
  10   7   3      861.36      847.62     23.27 o 
  11   7   3       42.69       17.89      9.84 o 
  12   7   3      478.11      522.62     13.74 o 
 -12   8   3        4.23        6.99     11.57 o 
 -11   8   3      750.53      766.26     16.77 o 
 -10   8   3      368.52      362.52     11.40 o 
  -9   8   3      136.52      124.25      8.33 o 
  -8   8   3     1247.80     1214.19     16.47 o 
  -7   8   3      565.46      525.31      9.16 o 
  -6   8   3     2344.68     2284.30     20.27 o 
  -5   8   3     8313.08     8331.53     67.85 o 
  -4   8   3     3908.63     3895.28     31.83 o 
  -3   8   3      702.96      629.40      7.55 o 
  -2   8   3      241.72      275.08      4.89 o 
  -1   8   3    22409.40    23133.76    166.33 o 
   0   8   3     1339.81     1423.70     11.76 o 
   1   8   3      729.93      621.83      6.41 o 
   2   8   3      206.54      236.50      4.89 o 
   3   8   3     1399.94     1441.71     12.90 o 
   4   8   3     5092.64     5319.31     40.85 o 
   5   8   3        9.25       26.35      4.27 o 
   6   8   3     2582.39     2580.52     23.69 o 
   7   8   3      104.89      104.98      6.22 o 
   8   8   3      374.26      348.12      8.37 o 
   9   8   3      667.72      691.98     12.55 o 
  10   8   3      497.49      475.30     11.61 o 
  11   8   3     1787.28     1838.06     34.50 o 
  12   8   3       51.12       58.76     10.45 o 
 -12   9   3     1521.90     1658.15     44.39 o 
 -11   9   3       40.32       39.11     11.69 o 
 -10   9   3      174.72      189.99     11.46 o 
  -9   9   3       50.09       53.22      8.06 o 
  -8   9   3      533.66      495.37     10.00 o 
  -7   9   3     3609.58     3611.10     33.22 o 
  -6   9   3      204.56      188.99      6.14 o 
  -5   9   3     2200.81     2342.74     21.33 o 
  -4   9   3      168.59      105.06      4.72 o 
  -3   9   3      213.40      223.12      4.80 o 
  -2   9   3     6902.64     6766.61     55.45 o 
  -1   9   3      119.73      136.41      3.71 o 
   0   9   3    23670.43    24310.73    174.80 o 
   1   9   3     1588.60     1729.15     14.08 o 
   2   9   3      231.80      310.98      5.00 o 
   3   9   3       39.90       47.72      3.93 o 
   4   9   3      410.10      412.62      6.10 o 
   5   9   3     3247.72     3270.81     27.43 o 
   6   9   3      289.22      289.73      6.71 o 
   7   9   3       12.13       14.99      5.95 o 
   8   9   3      330.47      317.81      8.84 o 
   9   9   3      320.41      340.13     10.20 o 
  10   9   3     1213.49     1253.73     20.46 o 
  11   9   3        2.63       -2.44      9.34 o 
 -11  10   3      402.02      364.82     14.29 o 
 -10  10   3      490.03      529.26     14.61 o 
  -9  10   3      358.79      319.28      9.84 o 
  -8  10   3       23.20       25.70      7.81 o 
  -7  10   3       26.61       42.68      7.03 o 
  -6  10   3     3202.07     3035.63     27.22 o 
  -5  10   3       37.94       36.58      5.72 o 
  -4  10   3       69.78       73.11      4.67 o 
  -3  10   3     1640.85     1616.89     14.83 o 
  -2  10   3     3228.59     3166.08     26.34 o 
  -1  10   3    20075.78    20352.21    152.06 o 
   0  10   3     1544.19     1612.93     13.89 o 
   1  10   3     3222.15     2950.16     23.62 o 
   2  10   3     2582.19     2498.91     20.43 o 
   3  10   3      103.45       92.21      4.46 o 
   4  10   3      448.39      443.28      7.05 o 
   5  10   3       37.55       40.38      4.77 o 
   6  10   3      397.14      365.45      8.25 o 
   7  10   3      115.29      113.62      6.87 o 
   8  10   3      316.63      318.97     11.19 o 
   9  10   3      978.76     1012.58     19.30 o 
  10  10   3      855.81      813.23     15.60 o 
  11  10   3     2504.21     2560.45     35.66 o 
 -11  11   3        6.38       22.63     11.92 o 
 -10  11   3      313.63      304.87     12.78 o 
  -9  11   3      504.82      523.68     11.39 o 
  -8  11   3       97.04       88.38      8.60 o 
  -7  11   3       94.36      124.28      7.61 o 
  -6  11   3       65.67       74.99      6.37 o 
  -5  11   3     1026.94      936.36     13.37 o 
  -4  11   3      362.17      341.11      7.21 o 
  -3  11   3     1058.12     1019.35     11.08 o 
  -2  11   3     8200.33     8402.84     64.04 o 
  -1  11   3      139.16      142.81      4.17 o 
   0  11   3     5710.49     5674.29     43.75 o 
   1  11   3     1379.57     1254.41     11.23 o 
   2  11   3      616.59      631.50      7.74 o 
   3  11   3      124.86      139.19      5.07 o 
   4  11   3      275.67      331.45      6.62 o 
   5  11   3      379.99      374.71     10.05 o 
   6  11   3       66.51       63.98      6.64 o 
   7  11   3       60.90       61.33      7.22 o 
   8  11   3       75.03       70.44      7.76 o 
   9  11   3      395.82      412.60     12.23 o 
  10  11   3     1037.58     1060.75     18.33 o 
  11  11   3       22.40       26.73     11.82 o 
 -11  12   3      216.81      208.77     13.93 o 
 -10  12   3      530.04      610.89     16.36 o 
  -9  12   3        6.60       18.75      9.31 o 
  -8  12   3      732.32      717.85     13.17 o 
  -7  12   3      574.38      541.07     10.91 o 
  -6  12   3        5.17        8.51      6.82 o 
  -5  12   3     1309.13     1208.10     13.38 o 
  -4  12   3      252.00      210.58      7.43 o 
  -3  12   3      423.61      443.68      7.99 o 
  -2  12   3     1027.44     1029.06     10.58 o 
  -1  12   3    15836.66    16093.62    120.76 o 
   0  12   3      150.74      135.35      4.60 o 
   1  12   3     3768.73     3696.98     29.44 o 
   2  12   3     1870.68     1854.92     16.87 o 
   3  12   3      126.84      100.86      5.00 o 
   4  12   3        8.86       11.23      5.49 o 
   5  12   3       25.40       47.05      6.14 o 
   6  12   3      287.41      254.80      8.62 o 
   7  12   3        3.89       24.15      8.21 o 
   8  12   3      756.15      739.37     14.26 o 
   9  12   3      333.02      355.43     12.11 o 
  10  12   3      118.32      100.27     11.16 o 
 -10  13   3      108.96      136.81     12.10 o 
  -9  13   3      915.99      914.71     17.52 o 
  -8  13   3      179.32      174.59      9.85 o 
  -7  13   3       11.51       26.71      8.23 o 
  -6  13   3       32.54       27.07      7.55 o 
  -5  13   3      413.22      404.37      8.20 o 
  -4  13   3      498.64      503.95      8.92 o 
  -3  13   3     2986.71     2921.56     27.38 o 
  -2  13   3      850.26      832.98     10.37 o 
  -1  13   3      903.47      856.06      9.66 o 
   0  13   3     6044.63     5985.98     48.05 o 
   1  13   3     3382.35     3409.60     28.51 o 
   2  13   3      393.43      365.57      8.16 o 
   3  13   3     1053.03      968.78     12.84 o 
   4  13   3      945.88      879.08     11.63 o 
   5  13   3      510.81      454.69     11.52 o 
   6  13   3        9.32       21.07      7.73 o 
   7  13   3      244.14      248.44     10.29 o 
   8  13   3       25.42       23.62      9.54 o 
   9  13   3      322.21      326.40     12.84 o 
  10  13   3      225.71      232.62     16.01 o 
 -10  14   3     1034.24     1077.07     23.09 o 
  -9  14   3       37.49       33.16     11.44 o 
  -8  14   3      149.25      173.01     12.74 o 
  -7  14   3       75.46       70.96      8.34 o 
  -6  14   3       76.11       70.00      8.08 o 
  -5  14   3       86.42       95.32      7.11 o 
  -4  14   3     1895.03     1880.56     20.52 o 
  -3  14   3      144.27      162.78      6.80 o 
  -2  14   3     6117.71     6182.49     49.89 o 
  -1  14   3     3385.48     3458.45     29.31 o 
   0  14   3     1245.76     1248.17     12.98 o 
   1  14   3     1926.21     1873.31     19.00 o 
   2  14   3     2797.22     2850.46     25.97 o 
   3  14   3       22.01       20.20      6.75 o 
   4  14   3        5.02        3.53      6.12 o 
   5  14   3      281.21      268.09      8.80 o 
   6  14   3      236.52      224.39      9.01 o 
   7  14   3      259.09      283.60     14.18 o 
   8  14   3      441.71      471.68     18.95 o 
   9  14   3      129.94      121.63     11.06 o 
  -9  15   3      713.79      825.91     17.44 o 
  -8  15   3       12.37       23.19     10.79 o 
  -7  15   3       13.62       21.54      9.68 o 
  -6  15   3       14.02       13.91      8.58 o 
  -5  15   3      308.91      310.83      9.72 o 
  -4  15   3       23.77       22.51      7.31 o 
  -3  15   3     6299.72     6275.77     60.78 o 
  -2  15   3        6.43        8.17      6.03 o 
  -1  15   3      245.56      241.69      8.02 o 
   0  15   3      400.07      396.63      8.92 o 
   1  15   3     4241.88     4482.66     42.64 o 
   2  15   3        0.98        1.37      7.13 o 
   3  15   3      683.85      678.89     11.14 o 
   4  15   3      141.16      149.14      8.70 o 
   5  15   3       15.22       16.79      8.38 o 
   6  15   3       16.18        7.57      8.70 o 
   7  15   3      441.22      448.26     13.55 o 
   8  15   3       14.57       26.04     11.03 o 
   9  15   3      980.30     1061.21     20.60 o 
  -8  16   3      233.35      239.78     11.57 o 
  -7  16   3       18.04       24.22     11.47 o 
  -6  16   3        7.28        8.25      8.91 o 
  -5  16   3      423.63      413.21     12.99 o 
  -4  16   3     2254.29     2275.86     24.78 o 
  -3  16   3       29.60       41.33      7.78 o 
  -2  16   3      867.85      883.90     13.06 o 
  -1  16   3      371.19      393.38      9.39 o 
   0  16   3       77.24       86.69      8.02 o 
   1  16   3      116.55      107.51      8.23 o 
   2  16   3     1477.38     1507.96     18.96 o 
   3  16   3      190.04      203.08      8.39 o 
   4  16   3      829.95      829.42     14.05 o 
   5  16   3       18.01       24.45      9.04 o 
   6  16   3       82.29       60.96     10.11 o 
   7  16   3       37.39       67.39     10.61 o 
   8  16   3      920.33      970.88     17.56 o 
  -8  17   3      203.18      207.02     14.72 o 
  -7  17   3       11.45        6.28     12.83 o 
  -6  17   3       60.14       54.50      9.60 o 
  -5  17   3      362.47      360.21     13.49 o 
  -4  17   3      311.39      283.93     10.09 o 
  -3  17   3     1714.41     1710.73     21.95 o 
  -2  17   3        7.60       12.36      8.90 o 
  -1  17   3      246.41      256.57      9.26 o 
   0  17   3       35.73       26.41      8.21 o 
   1  17   3     2178.11     2199.01     25.18 o 
   2  17   3      246.60      224.48      9.50 o 
   3  17   3      704.92      708.43     13.96 o 
   4  17   3      284.97      275.77     10.65 o 
   5  17   3        0.40        4.50     10.51 o 
   6  17   3      197.88      198.44     11.10 o 
   7  17   3      512.41      546.95     14.58 o 
  -7  18   3        2.05        1.85     12.88 o 
  -6  18   3       40.02       29.52     12.71 o 
  -5  18   3      325.00      345.60     15.04 o 
  -4  18   3      466.86      464.40     15.37 o 
  -3  18   3      163.65      155.78     10.53 o 
  -2  18   3     2010.54     2090.86     27.12 o 
  -1  18   3        2.73       -3.96      8.75 o 
   0  18   3      277.18      286.57      9.93 o 
   1  18   3      582.12      565.28     15.60 o 
   2  18   3      967.78      969.64     15.35 o 
   3  18   3      199.47      233.66     11.63 o 
   4  18   3       40.05       42.28      9.09 o 
   5  18   3       18.68       13.35      9.92 o 
   6  18   3      155.31      163.90     12.87 o 
   7  18   3      247.34      270.40     34.69 o 
  -6  19   3       26.41       32.41     13.99 o 
  -5  19   3       14.15       13.02     13.17 o 
  -4  19   3      215.09      236.12     16.84 o 
  -3  19   3     1706.82     1708.72     24.75 o 
  -2  19   3      409.12      436.42     16.20 o 
  -1  19   3      227.80      267.66     10.35 o 
   0  19   3      117.12      111.22      9.40 o 
   1  19   3     1348.19     1395.64     25.61 o 
   2  19   3      316.02      329.50     12.73 o 
   3  19   3       55.87       46.68      9.95 o 
   4  19   3       41.19       39.08     11.58 o 
   5  19   3       67.26       74.23      9.88 o 
  -4  20   3      451.08      451.59     20.43 o 
  -3  20   3      142.41      147.68     10.80 o 
  -2  20   3      630.35      665.44     25.79 o 
  -1  20   3      524.82      510.87     15.91 o 
   0  20   3       22.82       34.39     10.22 o 
   1  20   3      763.25      815.83     16.12 o 
   2  20   3      256.41      262.65     11.26 o 
   3  20   3       27.19       33.74      9.39 o 
   4  20   3        3.33        0.78      9.49 o 
  -2  21   3      214.27      207.91     13.70 o 
  -1  21   3       82.51       88.01     12.52 o 
   0  21   3      664.83      668.73     20.60 o 
   1  21   3      331.97      363.67     18.40 o 
   2  21   3      388.90      377.55     15.02 o 
 -12   0   4     1686.89     1684.79     31.65 o 
 -10   0   4     2549.58     2595.06     36.70 o 
  -8   0   4       20.32       -2.34      8.55 o 
  -6   0   4     2052.03     1785.28     20.69 o 
  -4   0   4      556.66      486.93      8.00 o 
  -2   0   4    46234.32    42913.56    436.48 o 
   0   0   4       23.58       43.06      1.92 o 
   2   0   4    34440.67    33705.34    341.89 o 
   4   0   4       32.55       25.00      4.39 o 
   6   0   4     4358.24     5174.00     58.44 o 
   8   0   4     5626.88     5555.35     63.56 o 
  10   0   4     2858.98     2792.83     42.58 o 
  12   0   4      137.50      122.79     12.71 o 
 -13   1   4     1330.73     1345.45     22.08 o 
 -12   1   4      164.00      153.23      9.68 o 
 -11   1   4      110.54      110.46      9.07 o 
 -10   1   4      810.93      810.38     12.20 o 
  -9   1   4     3217.20     3286.71     30.82 o 
  -8   1   4      160.81      149.21      7.60 o 
  -7   1   4      244.75      245.20      8.13 o 
  -6   1   4        7.99       -3.03      3.51 o 
  -5   1   4       17.10       13.98      2.96 o 
  -4   1   4      674.16      768.87      7.24 o 
  -3   1   4    40175.47    38744.93    363.86 o 
  -2   1   4     5201.67     5316.47     39.80 o 
  -1   1   4     7376.06     7544.92     54.52 o 
   0   1   4     7628.25     7810.62     58.36 o 
   1   1   4    39598.13    37462.50    403.67 o 
   2   1   4     2500.51     2655.90     20.99 o 
   3   1   4    13032.04    13161.79     94.62 o 
   4   1   4       16.86        4.21      3.09 o 
   5   1   4      124.55      170.12      3.81 o 
   6   1   4       95.95       91.69      3.95 o 
   7   1   4     2022.77     1960.97     17.50 o 
   8   1   4        7.32       14.65      5.33 o 
   9   1   4     6138.12     6429.83     56.33 o 
  10   1   4       10.83       10.32      7.93 o 
  11   1   4      185.75      179.02      9.68 o 
  12   1   4      143.71      135.35     10.88 o 
  13   1   4      592.37      610.83     16.20 o 
 -13   2   4       28.83       28.94     10.71 o 
 -12   2   4      108.24      110.14     10.07 o 
 -11   2   4     1112.64     1176.18     19.62 o 
 -10   2   4     1415.34     1408.47     16.73 o 
  -9   2   4     2423.97     2417.33     27.19 o 
  -8   2   4      101.67       75.17      6.30 o 
  -7   2   4      192.41      174.99      5.07 o 
  -6   2   4       81.63       58.39      4.04 o 
  -5   2   4      575.89      532.28      6.09 o 
  -4   2   4     2553.53     2701.31     21.88 o 
  -3   2   4      421.95      477.89      4.94 o 
  -2   2   4    36325.22    35724.91    273.02 o 
  -1   2   4     8497.83     8664.18     64.51 o 
   0   2   4       15.03       22.86      1.48 o 
   1   2   4    21297.29    21177.79    156.72 o 
   2   2   4     9690.71    10183.36     78.47 o 
   3   2   4       60.18       58.48      2.77 o 
   4   2   4     1792.61     1740.06     14.04 o 
   5   2   4       52.91       32.61      3.40 o 
   6   2   4      418.40      392.84      5.65 o 
   7   2   4      156.49      149.01      5.32 o 
   8   2   4     5696.58     5706.58     46.10 o 
   9   2   4      430.26      415.50      9.75 o 
  10   2   4     1255.99     1301.67     16.47 o 
  11   2   4      551.51      583.58     14.20 o 
  12   2   4      233.40      235.10     11.40 o 
 -13   3   4      438.74      440.70     14.90 o 
 -12   3   4      248.00      287.46     12.16 o 
 -11   3   4      294.15      298.74     10.13 o 
 -10   3   4     1134.69     1142.37     14.82 o 
  -9   3   4     1881.21     1935.23     20.17 o 
  -8   3   4     1630.27     1633.47     17.09 o 
  -7   3   4       86.21       77.52      4.57 o 
  -6   3   4      477.00      497.38      6.49 o 
  -5   3   4      598.48      631.47      7.13 o 
  -4   3   4     1890.19     1790.89     15.73 o 
  -3   3   4    25358.19    26232.44    187.98 o 
  -2   3   4     3775.01     3904.00     28.74 o 
  -1   3   4    17659.36    18227.10    135.24 o 
   0   3   4    13099.93    13931.86    107.67 o 
   1   3   4     3390.44     3410.12     25.07 o 
   2   3   4     1952.08     1902.39     15.54 o 
   3   3   4     3792.96     4001.45     30.32 o 
   4   3   4       55.85       58.22      2.89 o 
   5   3   4     2606.39     2648.44     23.32 o 
   6   3   4       66.68       44.20      4.14 o 
   7   3   4       64.47       49.66      4.45 o 
   8   3   4       15.70        0.56      5.66 o 
   9   3   4     1768.28     1843.25     19.36 o 
  10   3   4      764.42      749.72     13.09 o 
  11   3   4      142.93      137.43     10.13 o 
  12   3   4      113.35      136.29     11.28 o 
 -13   4   4       27.95       43.37     12.16 o 
 -12   4   4      841.48      822.38     16.20 o 
 -11   4   4      641.90      661.17     14.27 o 
 -10   4   4     2460.60     2488.00     26.88 o 
  -9   4   4      150.90      154.71      7.64 o 
  -8   4   4       63.46       80.82      6.45 o 
  -7   4   4       83.56       78.91      4.85 o 
  -6   4   4     3167.85     3172.97     25.52 o 
  -5   4   4      959.80      915.93      9.57 o 
  -4   4   4      241.12      268.55      4.16 o 
  -3   4   4      695.63      809.71      7.15 o 
  -2   4   4    18194.25    18444.07    132.48 o 
  -1   4   4    12577.90    13119.50    101.56 o 
   0   4   4      893.75     1093.98     10.23 o 
   1   4   4    21923.53    21978.91    157.64 o 
   2   4   4    18765.18    19726.51    146.08 o 
   3   4   4      938.41      959.63      8.30 o 
   4   4   4      978.55     1264.22     10.51 o 
   5   4   4      560.97      486.16      5.88 o 
   6   4   4      553.77      497.26      7.04 o 
   7   4   4      662.59      694.38     10.09 o 
   8   4   4      491.79      462.88      8.24 o 
   9   4   4      683.70      631.17     10.66 o 
  10   4   4     1388.64     1365.02     18.04 o 
  11   4   4     1100.30     1157.95     19.27 o 
  12   4   4      191.42      187.61     11.50 o 
 -12   5   4      487.90      520.44     15.28 o 
 -11   5   4      153.98      150.85     10.88 o 
 -10   5   4     1312.92     1349.31     22.19 o 
  -9   5   4     1264.13     1268.43     16.87 o 
  -8   5   4      412.13      379.52      7.32 o 
  -7   5   4       25.80       31.62      4.71 o 
  -6   5   4     1459.51     1454.06     13.19 o 
  -5   5   4     2162.70     2136.61     18.97 o 
  -4   5   4       12.13        7.77      2.98 o 
  -3   5   4     1711.68     1712.62     14.07 o 
  -2   5   4     3607.29     3751.79     29.89 o 
  -1   5   4     1269.21     1390.34     13.22 o 
   0   5   4    36034.11    35921.75    257.58 o 
   1   5   4     3218.39     3084.88     25.44 o 
   2   5   4      767.35      626.37      5.82 o 
   3   5   4      975.15     1017.87      8.90 o 
   4   5   4      231.22      215.77      3.79 o 
   5   5   4     1934.90     1913.10     16.01 o 
   6   5   4     1307.66     1283.28     11.87 o 
   7   5   4     1262.78     1181.67     12.60 o 
   8   5   4        0.46        8.05      5.88 o 
   9   5   4     2119.72     2149.19     22.90 o 
  10   5   4      583.85      615.09     12.30 o 
  11   5   4       33.30       26.86      9.30 o 
  12   5   4      438.03      429.47     15.70 o 
 -12   6   4       86.22       94.89     12.33 o 
 -11   6   4      536.07      560.20     13.80 o 
 -10   6   4      839.96      836.32     14.94 o 
  -9   6   4     1700.10     1592.68     21.26 o 
  -8   6   4      143.52      160.90      6.67 o 
  -7   6   4      655.07      657.38      8.78 o 
  -6   6   4     3868.47     3864.68     33.89 o 
  -5   6   4     1056.64      990.55     11.65 o 
  -4   6   4     2622.12     2564.51     20.70 o 
  -3   6   4      406.99      397.96      4.95 o 
  -2   6   4     3081.94     3079.01     24.05 o 
  -1   6   4     4780.66     4871.64     37.07 o 
   0   6   4      159.24      252.70      5.64 o 
   1   6   4    20363.33    21882.16    162.44 o 
   2   6   4     8312.28     8928.07     66.68 o 
   3   6   4     1234.74     1192.11     10.65 o 
   4   6   4      278.51      207.49      3.90 o 
   5   6   4     1538.35     1574.90     13.73 o 
   6   6   4     5034.74     5200.46     40.43 o 
   7   6   4     1061.32     1095.94     12.08 o 
   8   6   4     1371.09     1262.32     15.20 o 
   9   6   4      494.66      496.27     10.18 o 
  10   6   4      488.46      467.94     11.10 o 
  11   6   4      771.72      756.54     14.93 o 
  12   6   4      116.92      101.38     11.07 o 
 -12   7   4      720.33      752.55     19.66 o 
 -11   7   4      489.77      478.71     13.27 o 
 -10   7   4      870.50      806.77     15.24 o 
  -9   7   4      156.65      139.44      9.71 o 
  -8   7   4      780.13      712.75     10.79 o 
  -7   7   4      971.05     1045.37     12.08 o 
  -6   7   4      222.70      217.33      5.68 o 
  -5   7   4     2781.19     2730.57     23.87 o 
  -4   7   4     1165.77     1064.51     10.00 o 
  -3   7   4      842.92      858.21      8.27 o 
  -2   7   4     1113.53     1015.89      9.61 o 
  -1   7   4     1381.05     1370.41     12.36 o 
   0   7   4     7280.31     7519.68     54.78 o 
   1   7   4     4284.50     4414.68     35.03 o 
   2   7   4     5933.48     6206.17     46.90 o 
   3   7   4      251.40      294.66      4.50 o 
   4   7   4      447.81      430.32      5.81 o 
   5   7   4     6896.83     6803.39     51.76 o 
   6   7   4      208.35      197.30      6.03 o 
   7   7   4      372.27      386.17      7.60 o 
   8   7   4      352.17      301.79      8.38 o 
   9   7   4      334.26      316.83      9.90 o 
  10   7   4      671.53      630.48     13.01 o 
  11   7   4        3.68        8.81      9.99 o 
  12   7   4      296.87      296.80     13.29 o 
 -12   8   4       24.17       32.90     12.45 o 
 -11   8   4      911.94      873.18     23.83 o 
 -10   8   4      868.13      842.09     15.82 o 
  -9   8   4      131.50       94.15      9.18 o 
  -8   8   4      106.13      120.66      7.23 o 
  -7   8   4      233.72      185.10      6.99 o 
  -6   8   4     7420.85     7452.91     59.38 o 
  -5   8   4      489.08      487.24      7.13 o 
  -4   8   4     2052.99     1965.68     16.64 o 
  -3   8   4       61.61       73.44      3.72 o 
  -2   8   4     1106.69     1067.97     10.20 o 
  -1   8   4     2361.09     2252.48     18.16 o 
   0   8   4      812.88      752.75      7.16 o 
   1   8   4     7613.62     7820.09     57.16 o 
   2   8   4     9661.59    10313.33     77.06 o 
   3   8   4     2421.81     2681.24     21.50 o 
   4   8   4     3224.37     3159.08     25.87 o 
   5   8   4        0.64       -1.90      4.00 o 
   6   8   4     6271.26     6374.82     52.85 o 
   7   8   4       32.94       29.51      5.92 o 
   8   8   4       16.15       30.68      6.58 o 
   9   8   4      151.85      129.28      8.79 o 
  10   8   4      405.65      390.01     10.96 o 
  11   8   4      579.96      577.01     13.59 o 
  12   8   4       34.20       62.90     11.90 o 
 -12   9   4      582.94      599.48     17.61 o 
 -11   9   4      399.40      391.91     13.66 o 
 -10   9   4      655.42      613.17     13.93 o 
  -9   9   4      470.94      413.39     11.41 o 
  -8   9   4       91.63      113.71      7.96 o 
  -7   9   4     2486.75     2533.31     24.61 o 
  -6   9   4     1654.26     1648.89     16.44 o 
  -5   9   4     9776.08     9663.20     81.95 o 
  -4   9   4     1824.87     1872.81     16.19 o 
  -3   9   4        2.66        7.44      3.76 o 
  -2   9   4        8.08        4.97      3.46 o 
  -1   9   4      488.88      540.15      6.17 o 
   0   9   4     9371.12    10041.79     73.09 o 
   1   9   4     1838.27     1786.35     14.52 o 
   2   9   4      478.67      519.33      6.22 o 
   3   9   4     1152.03     1140.57     10.69 o 
   4   9   4      224.42      216.96      5.09 o 
   5   9   4     7860.50     7819.57     61.26 o 
   6   9   4      102.61       94.13      5.61 o 
   7   9   4     4960.59     4973.86     42.41 o 
   8   9   4       74.44       66.54      7.26 o 
   9   9   4      191.87      194.38      9.21 o 
  10   9   4       46.31       57.35      8.98 o 
  11   9   4       12.91       17.32     12.32 o 
 -11  10   4      181.20      166.85     12.21 o 
 -10  10   4      836.51      806.63     15.74 o 
  -9  10   4        0.72        9.10      8.67 o 
  -8  10   4       13.39       19.16      7.78 o 
  -7  10   4      372.94      398.81      9.15 o 
  -6  10   4     5606.30     5663.13     47.71 o 
  -5  10   4     1720.39     1770.13     24.02 o 
  -4  10   4     6220.67     6204.83     48.06 o 
  -3  10   4      470.97      444.31      6.38 o 
  -2  10   4       34.52       45.88      4.15 o 
  -1  10   4      442.71      454.60      7.43 o 
   0  10   4       99.15       85.30      3.77 o 
   1  10   4     2104.93     2257.00     18.24 o 
   2  10   4     2297.66     2207.03     19.85 o 
   3  10   4      284.21      291.81      5.86 o 
   4  10   4     2347.91     2284.54     19.21 o 
   5  10   4       23.57       16.87      5.16 o 
   6  10   4     7186.57     7050.90     60.37 o 
   7  10   4      262.48      274.51      7.74 o 
   8  10   4      245.15      256.23      8.73 o 
   9  10   4       49.87       36.42     11.39 o 
  10  10   4       11.26       21.73     10.99 o 
  11  10   4       53.78       63.52     12.56 o 
 -11  11   4      617.73      607.58     16.31 o 
 -10  11   4        1.05       15.79     11.30 o 
  -9  11   4      162.30      144.45      9.77 o 
  -8  11   4      259.37      295.23      9.75 o 
  -7  11   4     1489.82     1503.28     17.90 o 
  -6  11   4       75.08       77.96      6.21 o 
  -5  11   4     4260.67     4266.30     38.24 o 
  -4  11   4     1839.66     1770.63     16.53 o 
  -3  11   4      737.21      720.29      8.72 o 
  -2  11   4        8.69       11.68      4.36 o 
  -1  11   4      400.63      408.16      6.21 o 
   0  11   4      354.41      332.79      5.65 o 
   1  11   4     1139.12     1089.20     10.20 o 
   2  11   4      118.28      111.69      4.91 o 
   3  11   4     2269.57     2386.50     19.96 o 
   4  11   4     1510.60     1485.90     14.37 o 
   5  11   4    10858.50    10416.83     84.20 o 
   6  11   4      182.82      180.75      7.93 o 
   7  11   4     2506.67     2466.84     26.72 o 
   8  11   4      747.20      718.25     13.48 o 
   9  11   4       43.25       36.14     10.22 o 
  10  11   4      130.09      130.42     11.60 o 
  11  11   4       12.07       17.84     12.45 o 
 -10  12   4      508.32      518.82     15.13 o 
  -9  12   4      431.72      443.55     11.94 o 
  -8  12   4       82.80       97.03      9.07 o 
  -7  12   4     1118.44     1108.24     15.18 o 
  -6  12   4     3360.35     3349.09     31.45 o 
  -5  12   4      110.80      125.46      7.29 o 
  -4  12   4      661.69      650.40      8.82 o 
  -3  12   4      574.59      519.29      7.80 o 
  -2  12   4      322.22      325.62      6.33 o 
  -1  12   4        7.07       18.94      4.59 o 
   0  12   4      284.55      300.40      5.56 o 
   1  12   4      328.79      303.76      5.82 o 
   2  12   4      653.93      639.36      8.36 o 
   3  12   4     2546.35     2447.59     22.45 o 
   4  12   4     2511.92     2419.44     23.43 o 
   5  12   4       64.09       63.68      6.92 o 
   6  12   4     3447.98     3438.48     36.41 o 
   7  12   4     1042.11     1019.50     17.11 o 
   8  12   4      372.71      402.59     15.01 o 
   9  12   4      155.37      200.44     11.51 o 
  10  12   4        7.18        8.38     10.91 o 
 -10  13   4       19.26       42.55     11.38 o 
  -9  13   4      109.94       95.65     10.77 o 
  -8  13   4     2910.33     2969.46     32.60 o 
  -7  13   4     1443.17     1388.78     17.72 o 
  -6  13   4      468.63      470.34     10.31 o 
  -5  13   4     1763.72     1758.88     20.43 o 
  -4  13   4     1647.26     1611.26     17.27 o 
  -3  13   4     1306.81     1263.04     13.22 o 
  -2  13   4      488.58      441.50      8.15 o 
  -1  13   4       24.60       20.38      4.80 o 
   0  13   4      380.18      406.63      6.99 o 
   1  13   4     1488.54     1533.06     14.83 o 
   2  13   4     3055.56     2981.08     26.79 o 
   3  13   4     1306.71     1269.17     14.22 o 
   4  13   4     1513.39     1539.16     16.69 o 
   5  13   4     2475.51     2540.78     26.17 o 
   6  13   4      143.56      117.97      7.87 o 
   7  13   4      998.34      975.31     15.76 o 
   8  13   4      612.91      637.26     13.49 o 
   9  13   4        5.82       24.28     12.15 o 
  10  13   4        3.35       -5.38     12.84 o 
 -10  14   4      163.60      153.88     32.02 o 
  -9  14   4     1098.97     1070.41     25.79 o 
  -8  14   4       69.85       71.55     10.26 o 
  -7  14   4     1725.39     1799.84     22.31 o 
  -6  14   4      835.61      810.13     13.92 o 
  -5  14   4      203.17      198.85      8.23 o 
  -4  14   4      125.44      121.48      7.50 o 
  -3  14   4     2058.57     2052.57     21.87 o 
  -2  14   4       60.69       77.99      6.44 o 
  -1  14   4      100.34       94.90      6.41 o 
   0  14   4      746.70      735.44     12.52 o 
   1  14   4       80.41       92.56      6.79 o 
   2  14   4      554.72      540.38      9.37 o 
   3  14   4     5695.87     5921.86     54.95 o 
   4  14   4      199.72      209.36      8.13 o 
   5  14   4      777.29      715.62     12.66 o 
   6  14   4      618.40      591.51     12.08 o 
   7  14   4     1028.39     1020.55     16.98 o 
   8  14   4        4.12        9.86      9.79 o 
   9  14   4       87.04      108.40     12.27 o 
  -9  15   4        2.63        8.41     10.80 o 
  -8  15   4     1518.52     1633.96     26.26 o 
  -7  15   4      220.90      222.27     10.47 o 
  -6  15   4      837.28      833.65     14.39 o 
  -5  15   4       11.06       28.77      8.35 o 
  -4  15   4     1425.11     1474.44     18.53 o 
  -3  15   4       80.12       99.77      6.94 o 
  -2  15   4     1276.90     1258.31     16.36 o 
  -1  15   4      124.11      136.06      8.61 o 
   0  15   4        7.41       15.07      6.29 o 
   1  15   4      559.44      579.62     10.78 o 
   2  15   4     1100.53     1128.18     14.69 o 
   3  15   4       70.41       93.98      7.60 o 
   4  15   4     4083.50     4147.72     42.46 o 
   5  15   4      325.09      312.20     10.11 o 
   6  15   4       44.62       32.57      9.14 o 
   7  15   4      122.24      113.34     10.77 o 
   8  15   4      611.16      641.20     14.61 o 
   9  15   4       56.94       79.52     12.32 o 
  -8  16   4       18.02       17.50     10.83 o 
  -7  16   4     1387.28     1433.07     21.05 o 
  -6  16   4       62.94       63.11      9.91 o 
  -5  16   4       89.58       93.22      9.64 o 
  -4  16   4        1.27       -3.97      8.40 o 
  -3  16   4     1555.60     1525.22     19.11 o 
  -2  16   4       26.67       42.36      7.54 o 
  -1  16   4       50.08       50.59      7.83 o 
   0  16   4       52.81       60.16      7.80 o 
   1  16   4      218.24      226.94      8.33 o 
   2  16   4      802.51      762.09     12.92 o 
   3  16   4     5283.32     5428.97     54.12 o 
   4  16   4       82.19       72.17      9.59 o 
   5  16   4      645.25      602.40     13.42 o 
   6  16   4        2.33        3.33      8.78 o 
   7  16   4      502.07      487.76     13.45 o 
   8  16   4       34.48       43.38     10.63 o 
  -8  17   4     1107.65     1043.34     50.70 o 
  -7  17   4        2.50        2.48     11.46 o 
  -6  17   4      824.31      770.54     15.34 o 
  -5  17   4       26.15       16.61      9.50 o 
  -4  17   4     1064.11     1089.91     22.19 o 
  -3  17   4      962.34      990.71     16.06 o 
  -2  17   4      593.47      578.40     11.57 o 
  -1  17   4      108.10      102.28      9.03 o 
   0  17   4       56.90       64.11      8.40 o 
   1  17   4       80.38       83.11      8.55 o 
   2  17   4     1012.76     1051.30     15.55 o 
   3  17   4       10.88       16.82      8.68 o 
   4  17   4     1341.30     1391.16     20.40 o 
   5  17   4        4.25       17.48     10.61 o 
   6  17   4       12.22        6.73     10.27 o 
   7  17   4        4.69       18.60     10.46 o 
  -7  18   4      388.26      358.09     17.47 o 
  -6  18   4        3.48        7.53      9.27 o 
  -5  18   4       21.72       15.53     11.16 o 
  -4  18   4      344.43      329.07     12.18 o 
  -3  18   4      795.68      801.73     15.76 o 
  -2  18   4      631.94      655.13     15.69 o 
  -1  18   4       27.29       25.41      8.50 o 
   0  18   4        0.02        2.82      8.57 o 
   1  18   4      469.89      474.60     16.63 o 
   2  18   4      356.80      362.42     11.89 o 
   3  18   4     3187.97     3310.44     39.87 o 
   4  18   4      162.50      158.31     10.47 o 
   5  18   4      349.22      325.95     12.25 o 
   6  18   4        1.61        6.56     11.19 o 
  -5  19   4      621.34      642.17     27.58 o 
  -4  19   4      246.21      246.31     11.99 o 
  -3  19   4      517.06      537.56     17.27 o 
  -2  19   4       82.04       96.44     10.30 o 
  -1  19   4      535.56      518.57     13.80 o 
   0  19   4      203.61      233.99     10.83 o 
   1  19   4       41.01       41.95      9.20 o 
   2  19   4      248.61      263.24     11.25 o 
   3  19   4      141.15      160.35     10.50 o 
   4  19   4     1295.41     1340.64     23.38 o 
   5  19   4      169.82      161.34     10.52 o 
  -4  20   4      338.64      334.80     15.00 o 
  -3  20   4      105.67      117.60     10.94 o 
  -2  20   4      299.66      309.09     13.76 o 
  -1  20   4      172.46      176.46     11.62 o 
   0  20   4       81.59       82.23     10.63 o 
   1  20   4      107.56      129.74     10.17 o 
   2  20   4      448.57      495.16     13.22 o 
   3  20   4     1135.20     1168.14     21.57 o 
   4  20   4       74.62       77.13     12.38 o 
  -2  21   4       33.98       32.02     22.64 o 
  -1  21   4       95.70       91.61     14.95 o 
   0  21   4      193.81      215.79     23.37 o 
   1  21   4       58.32       95.81     14.88 o 
 -13   0   5        0.41      -10.38     18.56 o 
 -11   0   5     3798.44     3941.09     62.50 o 
  -9   0   5      303.41      349.43     14.39 o 
  -7   0   5    10484.91    10797.23    119.53 o 
  -5   0   5      756.49      594.71      9.83 o 
  -3   0   5    22117.03    23921.97    256.46 o 
  -1   0   5     5924.24     6520.79     71.32 o 
   1   0   5       46.34       43.37      2.51 o 
   3   0   5    25731.78    26633.40    269.88 o 
   5   0   5    23288.58    24637.03    264.24 o 
   7   0   5      477.57      450.22      9.72 o 
   9   0   5     1155.60     1147.42     22.01 o 
  11   0   5       98.15      111.58     15.89 o 
 -13   1   5        0.72       -9.15      9.15 o 
 -12   1   5      375.29      362.65     11.53 o 
 -11   1   5       24.39       19.23      8.38 o 
 -10   1   5      145.19      139.79      8.25 o 
  -9   1   5      363.70      365.26      8.66 o 
  -8   1   5    11650.07    11991.35    101.38 o 
  -7   1   5      293.83      257.75      6.24 o 
  -6   1   5     5565.19     5692.37     43.80 o 
  -5   1   5     5087.70     5253.86     41.68 o 
  -4   1   5      501.03      375.15      4.92 o 
  -3   1   5      227.78      272.50      5.11 o 
  -2   1   5    12702.21    13062.84     94.17 o 
  -1   1   5     7574.04     8208.04     59.31 o 
   0   1   5     2345.16     2631.12     20.13 o 
   1   1   5     1794.10     1807.27     13.58 o 
   2   1   5     6477.52     6585.76     47.66 o 
   3   1   5      249.49      258.09      3.46 o 
   4   1   5    29085.84    29996.94    214.82 o 
   5   1   5      740.72      822.37      8.21 o 
   6   1   5      756.20      654.68      7.68 o 
   7   1   5      303.86      301.28      6.17 o 
   8   1   5     4276.93     4202.44     36.43 o 
   9   1   5        2.17        6.15      7.05 o 
  10   1   5        4.78        4.81      8.80 o 
  11   1   5        0.82       -9.88      9.88 o 
  12   1   5      103.12      105.01     11.28 o 
 -13   2   5       31.05       29.88     11.74 o 
 -12   2   5       93.42       91.10     10.30 o 
 -11   2   5      282.84      241.84     10.22 o 
 -10   2   5       53.03       56.12      7.55 o 
  -9   2   5      104.52      108.47      7.47 o 
  -8   2   5       32.25       37.92      5.96 o 
  -7   2   5     9302.93     9352.68     73.48 o 
  -6   2   5      438.51      415.74      5.99 o 
  -5   2   5      441.23      482.20      7.07 o 
  -4   2   5      712.56      653.50      7.15 o 
  -3   2   5     3591.19     3716.41     29.36 o 
  -2   2   5    11760.00    12342.46     94.57 o 
  -1   2   5     1850.44     2013.21     15.76 o 
   0   2   5     5896.70     6451.71     46.78 o 
   1   2   5      683.96      665.76      5.67 o 
   2   2   5     1161.54     1240.72     10.18 o 
   3   2   5    16865.84    17397.33    129.20 o 
   4   2   5       98.94      103.40      3.22 o 
   5   2   5    11098.32    11654.24     89.78 o 
   6   2   5      188.23      162.94      4.76 o 
   7   2   5     1279.27     1205.77     12.47 o 
   8   2   5      676.41      637.05      9.62 o 
   9   2   5     1107.11     1140.45     14.45 o 
  10   2   5        7.14        8.75      8.35 o 
  11   2   5       23.14       32.41     10.21 o 
  12   2   5       13.69       -6.52     11.14 o 
 -13   3   5       18.27       -0.07     11.13 o 
 -12   3   5      161.10      158.07     11.44 o 
 -11   3   5      469.80      471.63     12.22 o 
 -10   3   5       36.12       29.24      7.71 o 
  -9   3   5       93.50       79.19      7.83 o 
  -8   3   5    10341.16    10384.09     84.91 o 
  -7   3   5      707.51      720.85      8.58 o 
  -6   3   5     2492.48     2415.78     20.70 o 
  -5   3   5      518.36      460.89      6.04 o 
  -4   3   5      376.83      286.16      4.70 o 
  -3   3   5    10275.66    10857.84     78.61 o 
  -2   3   5       21.94       40.09      2.25 o 
  -1   3   5    10300.02    10421.35     84.16 o 
   0   3   5     7001.27     7248.25     56.60 o 
   1   3   5       68.96       76.25      2.28 o 
   2   3   5      275.14      312.03      5.60 o 
   3   3   5     1189.81     1247.55     10.57 o 
   4   3   5    11131.96    10957.59     79.33 o 
   5   3   5     3555.82     3629.76     29.93 o 
   6   3   5        9.31        9.50      3.87 o 
   7   3   5      769.16      773.32      9.90 o 
   8   3   5     3998.53     3873.31     34.84 o 
   9   3   5      698.54      655.85     10.78 o 
  10   3   5       46.47       27.15      8.82 o 
  11   3   5       91.08       69.42     10.67 o 
  12   3   5      126.03      116.52     12.48 o 
 -12   4   5      134.06      119.19     11.28 o 
 -11   4   5     1064.17     1053.76     16.56 o 
 -10   4   5      384.60      363.68     10.69 o 
  -9   4   5      494.06      465.47      9.84 o 
  -8   4   5      420.58      403.73      8.03 o 
  -7   4   5     3536.61     3568.06     28.78 o 
  -6   4   5      832.83      783.40      8.57 o 
  -5   4   5      176.28      192.71      4.83 o 
  -4   4   5     5545.24     5357.89     41.03 o 
  -3   4   5     8356.62     8955.40     65.08 o 
  -2   4   5     5586.90     5784.99     42.31 o 
  -1   4   5      575.09      650.03      6.02 o 
   0   4   5     8411.78     8911.74     69.38 o 
   1   4   5      279.86      215.89      3.06 o 
   2   4   5     1091.43     1110.45      9.46 o 
   3   4   5     6321.27     6213.02     47.07 o 
   4   4   5       39.18       53.09      3.77 o 
   5   4   5     3096.63     3165.72     25.81 o 
   6   4   5     1968.54     1850.51     15.87 o 
   7   4   5     1879.36     1818.97     16.71 o 
   8   4   5     2208.19     2167.19     21.42 o 
   9   4   5      930.24      882.76     12.57 o 
  10   4   5      478.01      476.65     11.81 o 
  11   4   5      305.48      326.96     12.00 o 
  12   4   5        5.87       12.54     10.68 o 
 -12   5   5      855.47      886.19     19.79 o 
 -11   5   5       86.56       89.11     10.59 o 
 -10   5   5      566.94      546.86     12.30 o 
  -9   5   5      960.62      967.67     13.57 o 
  -8   5   5     5752.54     5823.47     49.23 o 
  -7   5   5      351.95      342.91      6.31 o 
  -6   5   5      606.09      612.28      7.59 o 
  -5   5   5    13058.39    13473.06    103.85 o 
  -4   5   5     3240.17     3111.00     25.51 o 
  -3   5   5     2318.10     2324.89     17.99 o 
  -2   5   5     2873.51     2885.94     21.74 o 
  -1   5   5     3917.45     4013.52     29.70 o 
   0   5   5    17204.70    17247.27    133.52 o 
   1   5   5       34.48       49.18      2.72 o 
   2   5   5        0.10        0.80      2.13 o 
   3   5   5      284.22      361.37      6.32 o 
   4   5   5     8657.48     8668.92     65.27 o 
   5   5   5     3035.23     3050.11     24.98 o 
   6   5   5      537.73      534.67      9.48 o 
   7   5   5     5459.03     5480.92     44.39 o 
   8   5   5     2514.19     2438.02     23.62 o 
   9   5   5      583.34      528.63     12.26 o 
  10   5   5      117.63      120.54      8.99 o 
  11   5   5       22.14       11.45     10.57 o 
  12   5   5      244.89      237.00     12.10 o 
 -12   6   5        1.79       -7.57     10.31 o 
 -11   6   5     1593.22     1561.20     22.25 o 
 -10   6   5      794.22      796.26     18.35 o 
  -9   6   5       43.74       46.20      7.73 o 
  -8   6   5      278.26      295.84      7.41 o 
  -7   6   5     1263.60     1250.23     12.89 o 
  -6   6   5     4036.68     4189.49     34.16 o 
  -5   6   5      673.53      727.07      8.74 o 
  -4   6   5     4981.68     5249.56     40.41 o 
  -3   6   5     2594.80     2233.29     18.12 o 
  -2   6   5     3435.34     3429.44     27.65 o 
  -1   6   5      124.72       69.52      2.39 o 
   0   6   5     5186.26     5474.56     40.23 o 
   1   6   5     4959.99     4823.42     38.27 o 
   2   6   5     6258.96     6045.14     45.76 o 
   3   6   5      623.01      576.21      6.70 o 
   4   6   5       99.81       94.15      3.32 o 
   5   6   5     2347.32     2360.29     19.23 o 
   6   6   5     3829.13     3806.89     35.13 o 
   7   6   5      552.88      517.29      8.70 o 
   8   6   5     2300.05     2230.21     22.04 o 
   9   6   5      167.02      174.05      8.01 o 
  10   6   5       25.96       19.13      8.64 o 
  11   6   5      685.23      750.92     16.60 o 
  12   6   5      306.68      319.71     13.76 o 
 -12   7   5      688.76      696.17     16.96 o 
 -11   7   5      195.93      168.00     11.06 o 
 -10   7   5      869.06      889.13     15.78 o 
  -9   7   5     1128.07     1098.45     15.68 o 
  -8   7   5     1022.48      985.45     12.82 o 
  -7   7   5        6.83       14.72      5.14 o 
  -6   7   5      212.53      163.68      5.72 o 
  -5   7   5     8776.08     8938.23     72.76 o 
  -4   7   5     5716.63     5846.11     44.98 o 
  -3   7   5     3050.40     3101.57     24.63 o 
  -2   7   5      341.70      486.12      5.67 o 
  -1   7   5     1460.41     1553.75     12.93 o 
   0   7   5     5956.23     5235.06     38.59 o 
   1   7   5      124.70       86.34      2.90 o 
   2   7   5     6063.10     6111.74     46.53 o 
   3   7   5     1305.07     1336.96     11.73 o 
   4   7   5     1292.54     1282.13     11.50 o 
   5   7   5     4986.31     5104.66     42.21 o 
   6   7   5       10.01       12.81      5.27 o 
   7   7   5     1354.10     1425.92     16.07 o 
   8   7   5     1886.01     1940.22     19.94 o 
   9   7   5       75.93       78.71      8.19 o 
  10   7   5      150.76      157.65      9.12 o 
  11   7   5       83.46       64.86     10.57 o 
  12   7   5      469.15      477.49     18.50 o 
 -12   8   5        0.57       -1.32     12.03 o 
 -11   8   5      885.39      897.41     26.03 o 
 -10   8   5      689.52      689.95     15.63 o 
  -9   8   5      208.43      216.39      9.70 o 
  -8   8   5       17.78       22.52      7.01 o 
  -7   8   5        6.41       11.17      6.13 o 
  -6   8   5     1386.52     1377.85     14.88 o 
  -5   8   5     1744.55     1758.81     16.07 o 
  -4   8   5     3829.57     3782.43     29.94 o 
  -3   8   5     2080.99     2067.86     17.25 o 
  -2   8   5        3.61        3.56      3.10 o 
  -1   8   5     6513.50     6756.25     53.16 o 
   0   8   5     5082.74     5379.75     41.06 o 
   1   8   5     4115.05     4046.68     32.43 o 
   2   8   5     8664.81     9584.29     72.52 o 
   3   8   5       57.18       43.80      3.57 o 
   4   8   5      488.01      489.19      6.26 o 
   5   8   5      129.79      144.68      5.09 o 
   6   8   5     2722.34     2742.31     25.41 o 
   7   8   5      334.13      362.91      7.97 o 
   8   8   5        8.19        8.97      7.32 o 
   9   8   5      183.69      160.23      8.76 o 
  10   8   5        0.09       -3.40      8.61 o 
  11   8   5     1187.73     1327.40     24.34 o 
 -11   9   5        1.85       -3.32     11.45 o 
 -10   9   5      925.36      993.95     23.24 o 
  -9   9   5      953.50      923.55     14.82 o 
  -8   9   5       69.26       53.04      7.68 o 
  -7   9   5       38.32       26.94      7.04 o 
  -6   9   5      745.21      760.18     10.41 o 
  -5   9   5     1333.28     1349.10     15.15 o 
  -4   9   5     3151.94     2929.00     23.88 o 
  -3   9   5      689.48      696.37      8.47 o 
  -2   9   5       67.72       52.63      3.62 o 
  -1   9   5       64.93       78.28      3.45 o 
   0   9   5    13827.00    13866.64    103.61 o 
   1   9   5     2586.83     2635.26     21.37 o 
   2   9   5     8815.61     8501.98     64.02 o 
   3   9   5     2265.03     2235.48     18.48 o 
   4   9   5      210.53      219.79      4.93 o 
   5   9   5     1726.80     1764.34     16.16 o 
   6   9   5      988.00     1065.15     12.60 o 
   7   9   5     1028.09      993.54     14.53 o 
   8   9   5      636.21      646.28     11.43 o 
   9   9   5      103.03      127.33     10.24 o 
  10   9   5      169.87      177.59     11.32 o 
  11   9   5       10.72       33.15     11.38 o 
 -11  10   5      748.31      768.24     17.47 o 
 -10  10   5      432.13      424.16     13.73 o 
  -9  10   5        8.60       -6.85      9.34 o 
  -8  10   5      527.64      545.91     11.25 o 
  -7  10   5      148.72      152.51      7.91 o 
  -6  10   5     1849.01     1818.48     20.06 o 
  -5  10   5     1859.15     1842.41     17.17 o 
  -4  10   5      510.92      454.97      6.84 o 
  -3  10   5     1618.47     1562.78     15.45 o 
  -2  10   5     1237.37     1215.70     11.53 o 
  -1  10   5      591.88      550.51      6.32 o 
   0  10   5      155.63      195.56      4.34 o 
   1  10   5     8387.45     8378.63     61.50 o 
   2  10   5     6805.19     6771.74     53.46 o 
   3  10   5      686.60      603.63      8.20 o 
   4  10   5       63.32       43.98      4.63 o 
   5  10   5      559.99      572.32      8.02 o 
   6  10   5     1002.37      975.51     12.86 o 
   7  10   5     2026.08     1923.51     21.79 o 
   8  10   5        1.74        9.07      8.32 o 
   9  10   5        3.37        7.70     10.08 o 
  10  10   5      559.05      539.25     14.11 o 
  11  10   5     1791.64     1974.30     34.70 o 
 -11  11   5       89.30       94.31     12.76 o 
 -10  11   5      696.37      706.09     16.13 o 
  -9  11   5      627.60      625.59     13.88 o 
  -8  11   5        6.63        4.97      8.04 o 
  -7  11   5      425.60      392.87      9.80 o 
  -6  11   5      265.45      256.31      7.73 o 
  -5  11   5     3340.78     3204.79     28.48 o 
  -4  11   5     2353.83     2300.27     19.80 o 
  -3  11   5      594.47      574.21      7.60 o 
  -2  11   5      570.25      577.40      7.39 o 
  -1  11   5     1901.86     1887.34     16.92 o 
   0  11   5     4541.25     4423.90     34.62 o 
   1  11   5      185.69      194.78      4.76 o 
   2  11   5     9724.82     9999.32     78.28 o 
   3  11   5     2234.87     2217.67     20.40 o 
   4  11   5       95.81       83.42      5.63 o 
   5  11   5      691.41      666.90     11.33 o 
   6  11   5      561.03      515.95      9.78 o 
   7  11   5      153.37      129.75      8.11 o 
   8  11   5     1136.08     1132.75     21.09 o 
   9  11   5      631.35      616.10     14.37 o 
  10  11   5      260.37      254.92     12.16 o 
 -10  12   5      199.58      228.39     13.38 o 
  -9  12   5       30.92       44.51      9.70 o 
  -8  12   5      627.15      609.75     11.98 o 
  -7  12   5       93.32       88.78      8.36 o 
  -6  12   5       62.11       65.32      7.27 o 
  -5  12   5     1103.17     1033.43     17.93 o 
  -4  12   5      143.09      155.26      6.28 o 
  -3  12   5     1684.04     1674.61     15.35 o 
  -2  12   5     4130.63     4125.54     32.98 o 
  -1  12   5     5207.04     5273.58     42.71 o 
   0  12   5     1435.48     1387.62     15.20 o 
   1  12   5     3386.54     3397.76     28.43 o 
   2  12   5     2050.55     2023.58     19.84 o 
   3  12   5      407.07      381.37      7.23 o 
   4  12   5      220.46      223.52      6.62 o 
   5  12   5      441.86      425.06      9.39 o 
   6  12   5      628.79      574.41     10.51 o 
   7  12   5      392.03      383.55      9.78 o 
   8  12   5      275.24      277.89      9.89 o 
   9  12   5       19.09       16.53     11.15 o 
  10  12   5      729.61      765.55     19.60 o 
 -10  13   5      365.52      378.93     15.46 o 
  -9  13   5      506.43      508.07     14.37 o 
  -8  13   5        8.29       15.51     10.61 o 
  -7  13   5       12.85       -5.03      8.53 o 
  -6  13   5      134.06      139.28      8.20 o 
  -5  13   5       81.55       83.16      7.64 o 
  -4  13   5     1923.80     1885.30     19.68 o 
  -3  13   5     1072.40     1073.50     12.43 o 
  -2  13   5       54.28       52.42      5.70 o 
  -1  13   5     6689.99     6666.46     58.47 o 
   0  13   5     3749.23     3765.02     37.59 o 
   1  13   5       70.56       67.17      6.26 o 
   2  13   5     4721.85     4581.16     39.44 o 
   3  13   5      637.39      621.82     10.33 o 
   4  13   5       85.56       84.50      7.06 o 
   5  13   5      115.00       95.12      8.05 o 
   6  13   5      195.85      196.61      8.89 o 
   7  13   5        1.38        3.30      8.89 o 
   8  13   5      266.29      239.59     11.26 o 
   9  13   5      888.18      901.13     18.30 o 
  10  13   5        2.09       17.05     11.69 o 
  -9  14   5       35.72       71.92     11.87 o 
  -8  14   5      152.11      157.52     10.20 o 
  -7  14   5        2.81       -2.10      9.24 o 
  -6  14   5       92.84       98.24      9.00 o 
  -5  14   5      448.15      414.10     10.24 o 
  -4  14   5      596.09      596.91     11.07 o 
  -3  14   5      730.09      727.30     12.20 o 
  -2  14   5     5640.80     5799.75     51.43 o 
  -1  14   5      510.49      499.56     11.52 o 
   0  14   5     2014.36     1914.34     20.58 o 
   1  14   5     1958.49     2008.25     21.33 o 
   2  14   5      256.54      279.46      7.71 o 
   3  14   5      324.99      307.05     12.75 o 
   4  14   5       84.45       83.81      7.82 o 
   5  14   5       65.72       57.37      8.47 o 
   6  14   5        6.28       18.26      8.47 o 
   7  14   5      309.05      290.92     10.99 o 
   8  14   5      297.32      320.14     11.75 o 
   9  14   5        2.49      -11.32     11.32 o 
  -9  15   5      135.43      165.42     12.21 o 
  -8  15   5       53.39       69.57     10.14 o 
  -7  15   5       28.69       25.36     10.25 o 
  -6  15   5       17.53       24.31      9.65 o 
  -5  15   5       47.28       51.47      8.82 o 
  -4  15   5     1041.33     1035.29     15.23 o 
  -3  15   5     4993.43     5063.60     47.94 o 
  -2  15   5       30.99       36.06      7.19 o 
  -1  15   5     2019.97     2003.99     22.69 o 
   0  15   5      314.11      332.12      8.86 o 
   1  15   5       18.41       27.98      7.12 o 
   2  15   5      444.63      462.61      9.76 o 
   3  15   5      866.60      905.25     14.14 o 
   4  15   5      560.87      518.27     11.22 o 
   5  15   5        5.23       13.92      8.10 o 
   6  15   5       13.63       21.93      9.12 o 
   7  15   5      106.21      150.99     10.67 o 
   8  15   5      245.57      239.73     11.67 o 
  -8  16   5      204.03      189.16     12.63 o 
  -7  16   5      138.01      131.47     11.09 o 
  -6  16   5       12.48       11.48      9.89 o 
  -5  16   5      219.10      228.12     10.21 o 
  -4  16   5      475.05      512.66     11.92 o 
  -3  16   5      695.69      673.12     12.38 o 
  -2  16   5     3351.36     3429.29     35.77 o 
  -1  16   5       33.82       33.02      7.91 o 
   0  16   5     1810.00     1795.17     22.53 o 
   1  16   5       52.05       52.24      7.62 o 
   2  16   5      109.45      100.71      9.03 o 
   3  16   5      436.29      476.83     14.91 o 
   4  16   5      460.88      442.19     11.44 o 
   5  16   5        4.34       21.81      9.30 o 
   6  16   5        6.74        5.01      8.98 o 
   7  16   5       23.82       42.42     10.08 o 
   8  16   5      418.76      450.39     14.65 o 
  -7  17   5       55.23       56.74     10.95 o 
  -6  17   5        8.77       30.86     10.50 o 
  -5  17   5       20.96       16.15      8.73 o 
  -4  17   5      108.22       98.73     13.59 o 
  -3  17   5     1149.37     1203.72     17.11 o 
  -2  17   5       20.82       24.20      8.65 o 
  -1  17   5     3404.07     3395.35     37.58 o 
   0  17   5       18.35       16.01      8.83 o 
   1  17   5       32.80       30.43      8.33 o 
   2  17   5       12.43       28.44      9.40 o 
   3  17   5      255.75      267.65     10.49 o 
   4  17   5      506.54      539.63     17.49 o 
   5  17   5        2.49       -5.07     10.56 o 
   6  17   5       22.50       31.25     11.04 o 
   7  17   5      130.63      161.31     12.73 o 
  -6  18   5      133.80      147.98     10.90 o 
  -5  18   5        9.57       11.19     10.74 o 
  -4  18   5       22.04       28.57     11.29 o 
  -3  18   5        8.12       21.52      9.30 o 
  -2  18   5     2732.77     2848.95     39.13 o 
  -1  18   5        0.72       12.25     10.21 o 
   0  18   5      998.54      968.81     16.22 o 
   1  18   5      165.12      161.30     10.85 o 
   2  18   5       86.59       99.28      9.89 o 
   3  18   5      517.16      535.12     13.12 o 
   4  18   5       53.20       64.12      9.93 o 
   5  18   5      179.32      207.09     11.43 o 
   6  18   5       23.43       30.28     11.66 o 
  -5  19   5        9.58        7.54     11.07 o 
  -4  19   5        7.04       -1.88     11.11 o 
  -3  19   5      913.66     1022.88     17.89 o 
  -2  19   5       19.84       13.56     10.01 o 
  -1  19   5     1188.77     1227.19     23.92 o 
   0  19   5       84.84       96.90     10.87 o 
   1  19   5        0.98        0.50      9.76 o 
   2  19   5      156.43      162.64     10.95 o 
   3  19   5      213.70      226.47     11.91 o 
   4  19   5      439.75      437.53     14.83 o 
   5  19   5       68.74       81.39     10.49 o 
  -4  20   5        4.89        5.24     11.78 o 
  -3  20   5        3.97        7.91     13.01 o 
  -2  20   5      775.81      829.74     16.87 o 
  -1  20   5      172.51      192.71     10.75 o 
   0  20   5      545.22      553.06     15.79 o 
   1  20   5      300.49      316.03     13.85 o 
   2  20   5       27.40       13.83     13.83 o 
   3  20   5      388.25      415.46     16.14 o 
  -1  21   5      412.30      444.28     24.00 o 
   0  21   5      441.54      470.64     24.26 o 
 -12   0   6     2463.88     2658.64     48.75 o 
 -10   0   6      169.15      187.47     12.37 o 
  -8   0   6      477.29      479.74     11.19 o 
  -6   0   6     3676.78     3642.48     42.30 o 
  -4   0   6      729.06      743.69     10.36 o 
  -2   0   6    14188.96    14328.20    145.90 o 
   0   0   6    24141.82    24539.58    265.16 o 
   2   0   6      252.13      296.00      4.87 o 
   4   0   6      157.33      205.36      5.12 o 
   6   0   6      251.29      213.39      6.11 o 
   8   0   6      786.07      751.17     24.60 o 
  10   0   6     8419.72     8384.36    123.98 o 
  12   0   6      355.50      361.49     19.50 o 
 -13   1   6      996.20     1048.21     20.04 o 
 -12   1   6      164.27      150.22     11.22 o 
 -11   1   6      500.15      506.62     11.73 o 
 -10   1   6       95.82       97.84      8.30 o 
  -9   1   6      503.50      524.56     10.25 o 
  -8   1   6      180.51      154.56      6.31 o 
  -7   1   6       14.02       13.50      4.90 o 
  -6   1   6        2.92       -0.88      3.96 o 
  -5   1   6     3653.41     4036.79     32.39 o 
  -4   1   6     2374.67     2553.27     21.52 o 
  -3   1   6     6685.49     6957.79     54.16 o 
  -2   1   6     4217.61     4755.23     34.95 o 
  -1   1   6    15329.78    15742.45    116.83 o 
   0   1   6     1157.92     1199.89      9.47 o 
   1   1   6     4489.18     4837.52     35.28 o 
   2   1   6     2127.30     2146.32     16.87 o 
   3   1   6     2130.42     2239.87     17.13 o 
   4   1   6        4.42       20.42      2.74 o 
   5   1   6      644.85      708.53      7.06 o 
   6   1   6      279.31      288.10      5.16 o 
   7   1   6       98.06       85.10      5.41 o 
   8   1   6       48.98       54.87      6.33 o 
   9   1   6     2473.14     2561.06     33.32 o 
  10   1   6       15.00       10.83      8.98 o 
  11   1   6     1730.81     1749.86     24.53 o 
  12   1   6      142.21      146.10     10.95 o 
 -13   2   6        9.30       25.06     12.88 o 
 -12   2   6      899.91      926.81     17.41 o 
 -11   2   6      408.31      426.52     13.13 o 
 -10   2   6       77.10       55.14      8.28 o 
  -9   2   6      502.76      508.92     11.16 o 
  -8   2   6      244.03      270.73      7.22 o 
  -7   2   6       16.62       13.70      4.92 o 
  -6   2   6     2146.42     2044.54     17.34 o 
  -5   2   6      540.16      544.28      6.69 o 
  -4   2   6      412.17      539.28      7.51 o 
  -3   2   6     5201.54     5839.84     43.88 o 
  -2   2   6     8493.55     8185.41     61.35 o 
  -1   2   6       18.60       28.79      3.08 o 
   0   2   6    11554.83    11980.00     89.06 o 
   1   2   6      209.96      236.37      3.16 o 
   2   2   6     3729.94     3732.04     29.89 o 
   3   2   6       25.47       20.27      2.65 o 
   4   2   6      903.69      955.46      8.42 o 
   5   2   6       50.79       45.52      3.52 o 
   6   2   6     1275.16     1265.78     11.91 o 
   7   2   6      387.86      360.77      7.17 o 
   8   2   6      162.11      166.38      6.52 o 
   9   2   6       19.80       17.15      6.91 o 
  10   2   6     5368.26     5399.12     55.66 o 
  11   2   6       60.84       50.09     10.42 o 
  12   2   6      297.95      297.97     12.52 o 
 -13   3   6      909.54      976.73     27.19 o 
 -12   3   6       13.10       12.87      9.49 o 
 -11   3   6      821.40      806.12     15.55 o 
 -10   3   6      773.51      760.99     12.78 o 
  -9   3   6      320.76      326.28      9.32 o 
  -8   3   6     1062.85     1066.42     12.57 o 
  -7   3   6       58.58       57.30      5.11 o 
  -6   3   6     3769.95     3791.13     31.23 o 
  -5   3   6     6239.52     6287.83     49.42 o 
  -4   3   6     3472.73     3397.46     25.72 o 
  -3   3   6     1713.28     1810.01     14.80 o 
  -2   3   6     2316.02     2348.31     19.06 o 
  -1   3   6    40103.89    38972.68    279.57 o 
   0   3   6     3270.47     3477.98     27.81 o 
   1   3   6     2017.16     2144.74     17.55 o 
   2   3   6     3984.10     4132.17     31.54 o 
   3   3   6     2478.82     2535.48     20.06 o 
   4   3   6     3119.29     3050.48     23.99 o 
   5   3   6       10.83        7.74      2.98 o 
   6   3   6      722.71      675.42      9.17 o 
   7   3   6      271.89      258.73      8.25 o 
   8   3   6     1274.54     1167.11     13.45 o 
   9   3   6      583.80      598.83      9.89 o 
  10   3   6        0.33       -8.30      8.67 o 
  11   3   6     1616.93     1632.58     23.36 o 
  12   3   6       86.32       89.97     11.83 o 
 -12   4   6     2145.06     2149.33     36.11 o 
 -11   4   6      225.32      253.95     12.13 o 
 -10   4   6      372.08      359.35     12.23 o 
  -9   4   6      892.48      917.52     12.67 o 
  -8   4   6     2011.87     2032.44     19.75 o 
  -7   4   6      742.51      728.51      8.79 o 
  -6   4   6     4977.28     4824.34     41.97 o 
  -5   4   6     3466.88     3527.12     28.73 o 
  -4   4   6      887.68      818.76      7.89 o 
  -3   4   6     2246.99     2197.67     17.73 o 
  -2   4   6    18980.08    20581.71    152.76 o 
  -1   4   6       37.20       45.88      2.48 o 
   0   4   6     5229.84     4985.26     41.11 o 
   1   4   6     1291.47     1227.00     10.72 o 
   2   4   6     5155.70     5240.33     39.80 o 
   3   4   6    11659.57    12060.14     90.14 o 
   4   4   6      665.06      599.85      6.84 o 
   5   4   6     1286.34     1207.15     10.54 o 
   6   4   6     3166.16     3135.79     27.08 o 
   7   4   6     3671.11     3617.42     31.20 o 
   8   4   6        8.21        5.34      6.41 o 
   9   4   6       89.18       89.84      7.78 o 
  10   4   6     3182.27     3210.15     38.75 o 
  11   4   6      111.25      118.82     11.25 o 
  12   4   6        4.40      -11.01     11.01 o 
 -12   5   6        2.06       13.49     10.72 o 
 -11   5   6      280.10      272.51     12.22 o 
 -10   5   6      499.86      532.37     12.79 o 
  -9   5   6     2881.73     2891.24     29.49 o 
  -8   5   6     1180.12     1174.58     14.83 o 
  -7   5   6      330.68      339.40      6.61 o 
  -6   5   6     2782.75     2773.73     24.46 o 
  -5   5   6     7678.96     7982.53     64.81 o 
  -4   5   6     4184.69     4327.28     32.42 o 
  -3   5   6     1498.00     1562.29     12.66 o 
  -2   5   6      813.19      733.66      6.73 o 
  -1   5   6    13196.99    14442.38    112.23 o 
   0   5   6    10155.59    10990.33     88.42 o 
   1   5   6       98.35      100.28      3.53 o 
   2   5   6     8500.44     8854.57     64.27 o 
   3   5   6     3978.97     3798.65     29.47 o 
   4   5   6     4572.42     4632.19     35.83 o 
   5   5   6      289.24      266.97      5.09 o 
   6   5   6     3172.00     3095.32     26.85 o 
   7   5   6     3572.38     3695.62     40.43 o 
   8   5   6     1543.52     1434.54     20.13 o 
   9   5   6     1005.03      970.04     13.89 o 
  10   5   6       14.23        9.26      8.87 o 
  11   5   6      258.78      257.09     11.80 o 
  12   5   6      238.63      252.35     15.50 o 
 -12   6   6      388.03      398.34     13.44 o 
 -11   6   6      185.16      230.06     11.69 o 
 -10   6   6      540.92      536.70     13.79 o 
  -9   6   6     1392.11     1398.36     19.90 o 
  -8   6   6     1769.99     1707.79     19.28 o 
  -7   6   6       18.58       18.11      5.15 o 
  -6   6   6     5148.89     5054.41     42.31 o 
  -5   6   6      725.37      693.52      7.67 o 
  -4   6   6     2530.70     2601.77     21.06 o 
  -3   6   6    11108.77    11520.17     86.46 o 
  -2   6   6     3069.02     3350.25     26.11 o 
  -1   6   6      507.06      561.88      5.92 o 
   0   6   6      125.16       72.08      3.21 o 
   1   6   6     6306.23     6788.12     53.01 o 
   2   6   6     7776.43     7795.11     56.83 o 
   3   6   6     4027.77     4240.65     31.68 o 
   4   6   6       10.82       13.57      3.51 o 
   5   6   6     2110.17     2130.45     17.91 o 
   6   6   6     4325.28     4420.87     37.37 o 
   7   6   6     2587.82     2528.09     23.90 o 
   8   6   6       79.00       47.01      6.90 o 
   9   6   6      236.77      239.77      8.86 o 
  10   6   6      861.75      847.17     19.83 o 
  11   6   6      184.57      165.73     10.75 o 
  12   6   6      118.91      140.84     12.88 o 
 -12   7   6       43.48       56.36     13.62 o 
 -11   7   6       34.22       32.15     10.70 o 
 -10   7   6      598.88      616.90     14.57 o 
  -9   7   6     1914.19     1889.72     22.52 o 
  -8   7   6      268.83      253.97      7.86 o 
  -7   7   6      613.16      580.67     11.13 o 
  -6   7   6      657.18      659.58      9.38 o 
  -5   7   6     6055.83     6117.85     49.02 o 
  -4   7   6     7174.01     7303.44     55.73 o 
  -3   7   6     2595.97     2598.52     21.83 o 
  -2   7   6     2928.29     3001.42     23.81 o 
  -1   7   6     1447.20     1501.12     12.65 o 
   0   7   6     4218.04     4438.11     35.71 o 
   1   7   6     9454.89    10118.68     76.12 o 
   2   7   6     5744.05     5721.75     43.41 o 
   3   7   6     3138.42     3074.81     25.22 o 
   4   7   6     1630.10     1571.64     13.55 o 
   5   7   6     2272.46     2241.22     20.24 o 
   6   7   6     2076.34     1933.46     19.79 o 
   7   7   6     1365.13     1387.38     15.13 o 
   8   7   6     1863.21     1879.41     20.32 o 
   9   7   6       75.57       88.25      9.38 o 
  10   7   6        0.25        9.77      8.52 o 
  11   7   6      140.95      130.22     12.95 o 
 -12   8   6      143.86      105.32     13.07 o 
 -11   8   6      567.12      573.34     14.66 o 
 -10   8   6      558.08      570.82     14.39 o 
  -9   8   6      788.25      757.40     13.62 o 
  -8   8   6     1472.56     1464.82     17.53 o 
  -7   8   6      178.20      174.44      6.69 o 
  -6   8   6     3433.35     3347.29     32.07 o 
  -5   8   6      381.59      336.92      6.57 o 
  -4   8   6     3464.03     3470.18     27.75 o 
  -3   8   6     3494.78     3567.68     28.26 o 
  -2   8   6      115.19      122.57      3.77 o 
  -1   8   6      614.28      628.05      6.62 o 
   0   8   6     3452.18     3699.71     30.29 o 
   1   8   6     1641.28     1450.10     12.64 o 
   2   8   6    10539.45    10688.77     80.20 o 
   3   8   6     2460.74     2712.80     22.53 o 
   4   8   6     1729.27     1656.05     15.63 o 
   5   8   6      655.21      650.89      8.55 o 
   6   8   6     4218.61     4174.45     37.27 o 
   7   8   6     1094.90     1066.43     13.08 o 
   8   8   6      947.33      917.66     12.91 o 
   9   8   6      458.14      478.96     11.77 o 
  10   8   6      138.29      114.94     10.48 o 
  11   8   6       81.92       77.37     12.67 o 
 -11   9   6      100.25      121.65     11.47 o 
 -10   9   6      868.79      894.80     17.36 o 
  -9   9   6     2952.00     2930.60     31.98 o 
  -8   9   6        8.02        7.23      7.82 o 
  -7   9   6      193.49      172.61      7.91 o 
  -6   9   6      578.75      528.88      9.41 o 
  -5   9   6     4583.16     4497.09     38.45 o 
  -4   9   6     3577.38     3585.75     28.71 o 
  -3   9   6      532.03      493.23      6.74 o 
  -2   9   6     1868.00     1766.37     15.57 o 
  -1   9   6        2.65        6.49      3.27 o 
   0   9   6     3811.27     4032.78     31.67 o 
   1   9   6     2785.12     2765.35     22.22 o 
   2   9   6      236.39      224.26      4.95 o 
   3   9   6     1546.88     1567.17     16.69 o 
   4   9   6        3.11       11.74      5.03 o 
   5   9   6      406.35      403.51      7.00 o 
   6   9   6        1.68        1.47      6.41 o 
   7   9   6     5462.29     5418.57     50.36 o 
   8   9   6     1035.26     1039.65     16.67 o 
   9   9   6       14.59       27.67      8.96 o 
  10   9   6      139.26      133.27     10.41 o 
  11   9   6       26.74       17.56     10.78 o 
 -11  10   6      117.74      128.50     11.07 o 
 -10  10   6     1127.70     1146.18     23.15 o 
  -9  10   6      428.20      399.64     11.32 o 
  -8  10   6     2034.46     1934.04     21.98 o 
  -7  10   6      560.24      591.08     10.88 o 
  -6  10   6     2391.35     2459.64     25.03 o 
  -5  10   6       35.91       40.87      5.56 o 
  -4  10   6     3324.44     3268.87     27.66 o 
  -3  10   6     4063.58     4036.26     33.21 o 
  -2  10   6      314.54      334.39      5.55 o 
  -1  10   6      371.68      362.89      5.67 o 
   0  10   6      591.80      532.76      6.49 o 
   1  10   6      417.04      422.92      6.24 o 
   2  10   6     5661.92     5858.82     50.54 o 
   3  10   6       18.87       19.68      4.56 o 
   4  10   6     1343.02     1268.72     13.56 o 
   5  10   6      896.26      830.05     10.85 o 
   6  10   6     3492.92     3369.39     32.73 o 
   7  10   6       71.63       84.53      7.84 o 
   8  10   6     1008.72     1014.25     16.13 o 
   9  10   6      314.48      286.18     13.37 o 
  10  10   6       23.06       35.30     10.36 o 
  11  10   6        6.79        4.01      9.91 o 
 -11  11   6      450.06      434.25     14.81 o 
 -10  11   6       23.21       46.98     11.71 o 
  -9  11   6     1733.09     1714.44     23.24 o 
  -8  11   6      185.14      203.82      9.72 o 
  -7  11   6       60.05       55.83      7.78 o 
  -6  11   6      437.41      471.28      9.74 o 
  -5  11   6      819.24      767.76     10.97 o 
  -4  11   6      516.45      486.18      7.59 o 
  -3  11   6     1068.16     1062.16     11.76 o 
  -2  11   6      197.06      186.74      6.08 o 
  -1  11   6       74.41      101.71      6.38 o 
   0  11   6      289.66      300.95      5.78 o 
   1  11   6     2826.31     2734.14     25.44 o 
   2  11   6       28.15       40.87      5.42 o 
   3  11   6      661.90      627.32      8.71 o 
   4  11   6     1603.13     1547.62     16.30 o 
   5  11   6     1704.90     1657.05     17.67 o 
   6  11   6        2.73        6.00      6.93 o 
   7  11   6     1824.72     1770.40     24.93 o 
   8  11   6      247.45      245.52     11.92 o 
   9  11   6      464.20      468.55     13.91 o 
  10  11   6       13.31        3.73     11.32 o 
 -10  12   6      229.73      223.11     11.54 o 
  -9  12   6       21.90       41.13     10.09 o 
  -8  12   6      485.91      462.16     12.05 o 
  -7  12   6     1613.72     1650.80     20.82 o 
  -6  12   6      712.56      722.34     15.65 o 
  -5  12   6      179.86      202.96      8.08 o 
  -4  12   6     1527.67     1484.05     16.22 o 
  -3  12   6      313.33      273.63      6.70 o 
  -2  12   6      487.15      476.71      7.95 o 
  -1  12   6        0.11        0.55      5.20 o 
   0  12   6     1118.94     1156.55     14.50 o 
   1  12   6      158.77      155.47      6.09 o 
   2  12   6     1352.07     1328.03     14.51 o 
   3  12   6      247.17      222.40      7.17 o 
   4  12   6     2021.13     1937.49     19.95 o 
   5  12   6     1344.12     1314.96     17.07 o 
   6  12   6     1582.69     1628.19     20.08 o 
   7  12   6       24.04       32.40      9.13 o 
   8  12   6     1294.67     1187.70     19.77 o 
   9  12   6      124.52      101.32     11.60 o 
  10  12   6       80.28       79.60     12.16 o 
 -10  13   6       78.37       60.44     11.10 o 
  -9  13   6      684.55      672.80     15.20 o 
  -8  13   6     1352.07     1369.31     21.50 o 
  -7  13   6       91.03       81.03      9.42 o 
  -6  13   6     2141.42     2138.87     26.04 o 
  -5  13   6      364.62      358.08      9.28 o 
  -4  13   6        2.84        3.73      6.38 o 
  -3  13   6      119.97      109.95      6.96 o 
  -2  13   6      111.11      109.47      6.06 o 
  -1  13   6      574.17      590.36     10.07 o 
   0  13   6      697.10      663.16     10.69 o 
   1  13   6     2336.83     2390.62     24.39 o 
   2  13   6      254.28      272.86      7.38 o 
   3  13   6       26.51       19.86      6.53 o 
   4  13   6     1094.87     1134.85     14.59 o 
   5  13   6       70.45      102.41      8.16 o 
   6  13   6     1038.66      955.57     14.82 o 
   7  13   6     1569.79     1543.60     21.21 o 
   8  13   6      282.48      279.64     12.31 o 
   9  13   6      226.14      207.21     12.46 o 
  -9  14   6       56.22       89.70     10.36 o 
  -8  14   6      288.72      285.04     11.49 o 
  -7  14   6     2664.26     2772.30     31.05 o 
  -6  14   6      364.82      339.81     11.08 o 
  -5  14   6     1236.04     1281.21     17.40 o 
  -4  14   6      149.82      138.02      8.55 o 
  -3  14   6       78.28      102.89      7.25 o 
  -2  14   6       99.44      109.88      6.64 o 
  -1  14   6       30.87       18.68      6.93 o 
   0  14   6      327.77      326.09      8.50 o 
   1  14   6       73.51       54.63      7.01 o 
   2  14   6     1128.93     1153.86     14.76 o 
   3  14   6      965.30      966.12     16.35 o 
   4  14   6     1099.04     1060.31     15.27 o 
   5  14   6     3761.36     3828.99     39.50 o 
   6  14   6      657.39      683.63     16.10 o 
   7  14   6       47.06       38.30     10.02 o 
   8  14   6      264.84      257.29     12.70 o 
   9  14   6      129.62      104.34     12.18 o 
  -9  15   6      436.25      394.10     17.82 o 
  -8  15   6      665.38      718.85     19.62 o 
  -7  15   6        5.33        0.02     10.16 o 
  -6  15   6     3037.52     3030.67     45.26 o 
  -5  15   6        5.84       13.77      9.16 o 
  -4  15   6       55.95       42.05      7.67 o 
  -3  15   6        4.91        7.47      7.56 o 
  -2  15   6      305.57      292.98      9.41 o 
  -1  15   6      216.61      205.57      8.29 o 
   0  15   6      127.59      120.39      7.52 o 
   1  15   6      307.09      311.94      9.00 o 
   2  15   6       14.13       27.42      8.48 o 
   3  15   6      156.08      173.01      8.92 o 
   4  15   6     6221.84     6281.28     61.73 o 
   5  15   6      235.96      216.70      9.65 o 
   6  15   6     1121.86     1140.29     19.28 o 
   7  15   6      149.55      148.97     11.64 o 
   8  15   6       55.95       64.03     11.40 o 
  -8  16   6      225.62      217.41     12.52 o 
  -7  16   6     2368.88     2489.01     30.97 o 
  -6  16   6      243.08      266.45     12.52 o 
  -5  16   6      599.38      571.07     13.02 o 
  -4  16   6       96.23       86.58      8.72 o 
  -3  16   6      283.09      302.36     10.10 o 
  -2  16   6      337.91      321.52      9.91 o 
  -1  16   6       19.89        8.45      8.09 o 
   0  16   6       23.60       18.56      9.15 o 
   1  16   6      103.51       96.22      8.46 o 
   2  16   6       92.37       85.33      9.00 o 
   3  16   6     3284.43     3286.17     37.17 o 
   4  16   6      558.90      554.73     14.03 o 
   5  16   6     2400.09     2449.36     34.21 o 
   6  16   6       84.64       95.64     10.37 o 
   7  16   6       89.43      106.21     11.92 o 
   8  16   6       15.44       17.04     11.21 o 
  -7  17   6       34.18       33.11     10.87 o 
  -6  17   6     3130.78     3304.87     41.12 o 
  -5  17   6       60.36       65.59      9.86 o 
  -4  17   6       23.08       10.11      9.78 o 
  -3  17   6      557.77      573.65     12.28 o 
  -2  17   6      137.38      143.71      9.60 o 
  -1  17   6     1238.30     1233.97     22.89 o 
   0  17   6       86.36       85.68      9.11 o 
   1  17   6        2.44        7.08      9.27 o 
   2  17   6      459.46      504.48     13.09 o 
   3  17   6       25.41       25.30      9.20 o 
   4  17   6     2260.88     2354.91     30.91 o 
   5  17   6        6.01       18.04     10.68 o 
   6  17   6     1298.19     1273.06     25.00 o 
   7  17   6        2.45        5.02     10.25 o 
  -6  18   6      172.15      166.72     13.23 o 
  -5  18   6      127.01      159.83     10.77 o 
  -4  18   6      229.35      216.34     11.78 o 
  -3  18   6       94.75      126.58      9.18 o 
  -2  18   6      725.63      749.27     14.91 o 
  -1  18   6      137.86      133.88     10.54 o 
   0  18   6      284.41      263.55     10.99 o 
   1  18   6       56.76       58.99      9.96 o 
   2  18   6        0.06       -5.43     10.74 o 
   3  18   6      626.64      695.28     15.32 o 
   4  18   6      117.42      136.56     11.58 o 
   5  18   6     1265.08     1336.30     23.48 o 
   6  18   6        5.49        1.22     13.35 o 
  -5  19   6       97.42      113.21     11.62 o 
  -4  19   6        6.68        8.95     10.34 o 
  -3  19   6      434.37      434.37     13.00 o 
  -2  19   6       35.90       38.50      9.98 o 
  -1  19   6      912.68      903.62     22.60 o 
   0  19   6      386.61      378.90     14.16 o 
   1  19   6      131.72      102.20     12.31 o 
   2  19   6       26.79       28.26      9.85 o 
   3  19   6        6.02       -0.67     11.19 o 
   4  19   6     1575.55     1669.28     26.96 o 
   5  19   6        0.23        2.66     10.94 o 
  -3  20   6       57.33       50.39     12.52 o 
  -2  20   6      864.63      945.24     17.81 o 
  -1  20   6      117.18      121.78     10.72 o 
   0  20   6      120.62      133.63     11.89 o 
   1  20   6      791.95      783.36     20.62 o 
   2  20   6       62.79       59.01     12.28 o 
   3  20   6      253.88      257.32     13.99 o 
 -13   0   7       21.09       15.99     20.85 o 
 -11   0   7     3341.91     3300.04     50.40 o 
  -9   0   7      189.37      219.12     12.44 o 
  -7   0   7     9949.83    10721.20    118.90 o 
  -5   0   7    14129.04    14542.98    157.37 o 
  -3   0   7    14618.95    16597.58    168.99 o 
  -1   0   7       20.39       20.82      2.99 o 
   1   0   7     5539.47     5364.28     59.65 o 
   3   0   7     3349.44     3632.75     38.35 o 
   5   0   7    18734.69    19141.03    195.13 o 
   7   0   7     1136.00     1062.23     20.12 o 
   9   0   7       39.98       32.98     10.47 o 
  11   0   7       58.16       74.38     13.73 o 
 -13   1   7        4.16       -1.36     18.36 o 
 -12   1   7       70.86       49.51     11.33 o 
 -11   1   7      165.58      165.12     10.60 o 
 -10   1   7     2251.10     2254.20     24.74 o 
  -9   1   7      157.86      160.61      8.43 o 
  -8   1   7     1500.06     1566.47     15.42 o 
  -7   1   7      548.27      582.21      8.49 o 
  -6   1   7    15091.42    15639.64    132.52 o 
  -5   1   7     1444.68     1624.32     13.86 o 
  -4   1   7       45.41       28.29      2.94 o 
  -3   1   7        3.58        6.61      2.58 o 
  -2   1   7      619.28      593.57      5.89 o 
  -1   1   7     4601.48     5018.25     36.84 o 
   0   1   7    10877.21    11079.55     79.95 o 
   1   1   7      557.98      529.73      6.46 o 
   2   1   7      168.35      128.70      2.73 o 
   3   1   7      171.83      240.89      3.72 o 
   4   1   7    24486.36    24802.19    177.95 o 
   5   1   7       90.70      110.02      3.78 o 
   6   1   7     5676.88     5985.68     45.97 o 
   7   1   7       20.10       17.73      5.21 o 
   8   1   7      300.74      302.64      7.58 o 
   9   1   7       13.06        5.49      7.18 o 
  10   1   7       58.58       59.55      8.68 o 
  11   1   7        7.30       10.89      9.95 o 
  12   1   7      456.95      459.56     13.55 o 
 -12   2   7       61.60       66.35     11.05 o 
 -11   2   7     1145.35     1119.96     17.32 o 
 -10   2   7      174.56      174.08      9.64 o 
  -9   2   7     1308.04     1312.55     16.51 o 
  -8   2   7       67.96       66.65      6.34 o 
  -7   2   7     6737.70     6781.89     54.20 o 
  -6   2   7        7.49        4.71      4.14 o 
  -5   2   7     3450.42     3463.51     28.25 o 
  -4   2   7      856.35      929.68      9.30 o 
  -3   2   7     4191.89     4555.31     35.98 o 
  -2   2   7     1829.01     2119.01     16.94 o 
  -1   2   7       21.73       31.73      2.74 o 
   0   2   7      550.96      542.96      7.05 o 
   1   2   7    18087.14    19226.88    179.06 o 
   2   2   7     2984.39     2931.78     23.55 o 
   3   2   7     3007.09     3074.60     23.99 o 
   4   2   7      719.73      705.27      7.18 o 
   5   2   7    13111.76    13579.80     98.30 o 
   6   2   7        6.46       10.25      4.26 o 
   7   2   7      866.22      910.58     10.77 o 
   8   2   7      102.89       86.18      6.32 o 
   9   2   7      101.98      113.62      7.37 o 
  10   2   7        2.13        7.32      8.23 o 
  11   2   7        6.45       -2.38      9.30 o 
  12   2   7      112.19      124.38     10.77 o 
 -12   3   7       11.77       19.57     10.60 o 
 -11   3   7      204.52      211.14     10.49 o 
 -10   3   7      721.55      702.79     13.93 o 
  -9   3   7     1136.54     1107.75     14.03 o 
  -8   3   7      458.50      460.80      7.98 o 
  -7   3   7      470.79      470.38      7.67 o 
  -6   3   7     8833.20     9018.45     73.16 o 
  -5   3   7      201.53      207.58      4.91 o 
  -4   3   7     1304.21     1453.47     13.94 o 
  -3   3   7     5260.41     5752.74     45.08 o 
  -2   3   7      415.09      518.63      5.66 o 
  -1   3   7     1691.90     1795.40     13.95 o 
   0   3   7     4770.40     5111.06     37.45 o 
   1   3   7     8856.37     9065.15     67.92 o 
   2   3   7      438.44      433.79      5.70 o 
   3   3   7     6474.88     6715.27     50.81 o 
   4   3   7     9726.15     9889.93     74.35 o 
   5   3   7      154.02      142.91      4.11 o 
   6   3   7     3844.27     3897.58     32.02 o 
   7   3   7      443.09      452.46      7.71 o 
   8   3   7      609.70      565.65      9.03 o 
   9   3   7      196.21      195.46      9.07 o 
  10   3   7      337.26      345.57     10.09 o 
  11   3   7       84.63       71.97      9.60 o 
  12   3   7      436.46      419.62     12.90 o 
 -12   4   7       18.42        5.03     10.71 o 
 -11   4   7      912.51      868.36     15.47 o 
 -10   4   7      260.16      269.63     12.79 o 
  -9   4   7      454.56      456.64     10.95 o 
  -8   4   7     1250.49     1287.63     15.78 o 
  -7   4   7     1670.11     1671.15     16.44 o 
  -6   4   7      319.76      286.09      6.10 o 
  -5   4   7     5126.98     5263.57     43.54 o 
  -4   4   7     2811.51     2844.46     22.73 o 
  -3   4   7     2976.09     3101.38     24.41 o 
  -2   4   7     5964.92     6397.26     49.82 o 
  -1   4   7      354.86      405.39      5.38 o 
   0   4   7     4058.73     3992.23     31.94 o 
   1   4   7     9678.36    10399.90     77.96 o 
   2   4   7    15623.63    16683.29    124.01 o 
   3   4   7      369.89      428.69      5.88 o 
   4   4   7     3045.15     3131.31     24.81 o 
   5   4   7     4744.39     4744.13     36.88 o 
   6   4   7       32.18       24.62      4.52 o 
   7   4   7      322.63      302.78      6.59 o 
   8   4   7     1178.57     1121.15     15.00 o 
   9   4   7      601.52      591.55     10.80 o 
  10   4   7      139.82      140.67      9.32 o 
  11   4   7        2.95       -9.71      9.71 o 
  12   4   7      131.89      160.62     10.85 o 
 -12   5   7        1.50      -11.02     11.02 o 
 -11   5   7       33.99       27.84     10.79 o 
 -10   5   7      604.39      589.48     13.28 o 
  -9   5   7     1652.79     1680.36     19.65 o 
  -8   5   7      752.96      759.87     11.74 o 
  -7   5   7     3435.29     3399.39     28.89 o 
  -6   5   7     2943.82     2785.71     24.63 o 
  -5   5   7      524.35      559.16      6.93 o 
  -4   5   7      181.62      158.35      4.58 o 
  -3   5   7      428.04      358.09      4.91 o 
  -2   5   7      159.53      135.11      5.02 o 
  -1   5   7     2478.04     2610.46     20.72 o 
   0   5   7     4681.40     5066.27     40.35 o 
   1   5   7     4181.80     4070.24     31.37 o 
   2   5   7     3793.52     3797.42     28.38 o 
   3   5   7     8674.69     8650.14     65.21 o 
   4   5   7     1187.00     1203.38     10.94 o 
   5   5   7     2311.66     2274.86     19.70 o 
   6   5   7      355.34      315.21      6.16 o 
   7   5   7     2438.81     2423.40     22.25 o 
   8   5   7      695.94      677.50     10.41 o 
   9   5   7      579.06      537.06     10.38 o 
  10   5   7      227.14      257.91     10.03 o 
  11   5   7       37.88       22.14      9.86 o 
  12   5   7      183.58      206.09     12.57 o 
 -12   6   7        0.07        2.07     10.96 o 
 -11   6   7      779.63      779.63     15.93 o 
 -10   6   7      645.19      639.28     15.45 o 
  -9   6   7      511.77      478.99     10.46 o 
  -8   6   7      719.34      730.37     11.72 o 
  -7   6   7      976.84      855.94     11.22 o 
  -6   6   7        4.86        4.45      5.25 o 
  -5   6   7      387.63      355.63      6.26 o 
  -4   6   7     1291.15     1263.62     11.04 o 
  -3   6   7     6674.05     6856.83     50.46 o 
  -2   6   7     3640.66     3648.04     28.59 o 
  -1   6   7     6458.35     7115.67     55.90 o 
   0   6   7     2316.21     2439.75     21.23 o 
   1   6   7     6320.32     6666.52     52.78 o 
   2   6   7     8828.91     8811.43     68.93 o 
   3   6   7       66.57       55.58      3.28 o 
   4   6   7     3662.28     3702.54     29.18 o 
   5   6   7     1434.32     1350.12     12.41 o 
   6   6   7       41.62       38.25      5.23 o 
   7   6   7        9.37       11.60      6.56 o 
   8   6   7     1376.72     1338.43     15.38 o 
   9   6   7     1178.47     1199.54     21.32 o 
  10   6   7      107.11      120.30      9.12 o 
  11   6   7       18.09       25.75     11.13 o 
  12   6   7      491.95      506.11     42.69 o 
 -12   7   7       15.01       13.05     11.59 o 
 -11   7   7       35.02       29.22     11.67 o 
 -10   7   7      502.22      492.00     15.90 o 
  -9   7   7     1874.37     1820.05     22.16 o 
  -8   7   7        9.49        3.66      7.49 o 
  -7   7   7     2366.85     2338.10     24.00 o 
  -6   7   7      129.73      131.68      6.19 o 
  -5   7   7      295.89      303.04      6.75 o 
  -4   7   7     5469.18     5393.92     41.72 o 
  -3   7   7     3853.19     3825.19     30.08 o 
  -2   7   7     4316.36     4414.65     34.15 o 
  -1   7   7      592.87      537.39      6.06 o 
   0   7   7      134.12      112.25      3.80 o 
   1   7   7     3197.74     3190.64     26.33 o 
   2   7   7     2864.22     2818.42     22.57 o 
   3   7   7     4768.41     4640.23     35.97 o 
   4   7   7       40.77       47.25      3.58 o 
   5   7   7       43.81       30.76      4.42 o 
   6   7   7      278.58      268.08      6.65 o 
   7   7   7      533.12      561.91      8.96 o 
   8   7   7     2389.00     2419.08     27.98 o 
   9   7   7      241.17      234.59     12.16 o 
  10   7   7      646.37      659.29     13.55 o 
  11   7   7       49.57       57.64     11.68 o 
 -12   8   7        3.53        7.29     20.92 o 
 -11   8   7      320.61      306.51     13.48 o 
 -10   8   7      103.86       97.49     10.51 o 
  -9   8   7      970.36      976.35     16.15 o 
  -8   8   7      313.76      289.05      8.99 o 
  -7   8   7       16.12       21.27      6.39 o 
  -6   8   7       50.54       58.77      5.91 o 
  -5   8   7      356.32      317.65      7.29 o 
  -4   8   7     1535.31     1479.97     14.02 o 
  -3   8   7    14706.93    15214.14    114.05 o 
  -2   8   7      209.12      193.17      4.21 o 
  -1   8   7     2296.94     2265.22     19.45 o 
   0   8   7     1279.21     1247.56     11.80 o 
   1   8   7     2498.37     2456.64     20.74 o 
   2   8   7     7395.12     7986.57     65.06 o 
   3   8   7      132.55      137.32      5.53 o 
   4   8   7      270.23      246.88      5.64 o 
   5   8   7      438.45      427.53      7.08 o 
   6   8   7        7.89        6.82      5.72 o 
   7   8   7       69.69       72.38      6.67 o 
   8   8   7       78.43       86.83      7.86 o 
   9   8   7     1670.62     1633.98     20.63 o 
  10   8   7        3.41        1.93      9.21 o 
  11   8   7        3.56        9.02     11.20 o 
 -11   9   7      102.05      107.95     12.22 o 
 -10   9   7      409.13      414.71     12.99 o 
  -9   9   7      929.08      916.16     15.65 o 
  -8   9   7        0.85       -7.80      7.80 o 
  -7   9   7     1715.90     1676.49     18.99 o 
  -6   9   7       71.11       55.85      6.46 o 
  -5   9   7      658.85      631.21      9.03 o 
  -4   9   7     4297.33     4225.86     34.81 o 
  -3   9   7      917.74      901.30      9.90 o 
  -2   9   7     5499.37     5405.65     41.85 o 
  -1   9   7        3.25        5.40      3.35 o 
   0   9   7     1223.13     1229.31     11.91 o 
   1   9   7      689.46      686.80      7.51 o 
   2   9   7     4225.43     4081.35     33.33 o 
   3   9   7     3699.98     3565.79     30.71 o 
   4   9   7      174.02      158.10      5.58 o 
   5   9   7      718.00      694.80      9.95 o 
   6   9   7      595.06      577.05      9.49 o 
   7   9   7     1709.58     1676.10     21.72 o 
   8   9   7     1754.46     1737.92     20.07 o 
   9   9   7       18.83       22.47      9.18 o 
  10   9   7      309.80      303.35     13.38 o 
  11   9   7       42.09       13.56      9.93 o 
 -11  10   7      337.31      319.90     14.38 o 
 -10  10   7       36.49       27.41      9.00 o 
  -9  10   7       24.03       30.20      9.15 o 
  -8  10   7      665.12      673.99     12.29 o 
  -7  10   7       65.46       48.95      8.13 o 
  -6  10   7      158.27      163.01      7.45 o 
  -5  10   7      656.06      644.14      9.31 o 
  -4  10   7      365.55      352.90      6.63 o 
  -3  10   7     5949.92     5799.50     46.67 o 
  -2  10   7       50.50       68.42      4.44 o 
  -1  10   7     1042.09     1010.37     11.60 o 
   0  10   7       71.78       53.32      4.28 o 
   1  10   7     4101.86     4042.08     33.42 o 
   2  10   7     1649.73     1754.35     17.09 o 
   3  10   7       47.70       30.50      5.33 o 
   4  10   7      505.87      478.31      9.21 o 
   5  10   7      803.63      744.11     11.34 o 
   6  10   7      169.64      150.69      7.10 o 
   7  10   7     1298.05     1287.27     15.44 o 
   8  10   7       35.96       33.68      7.89 o 
   9  10   7      667.51      660.04     16.48 o 
  10  10   7      209.03      218.16     12.58 o 
 -11  11   7      369.40      394.63     16.22 o 
 -10  11   7      147.55      153.65     10.32 o 
  -9  11   7      502.22      487.14     13.26 o 
  -8  11   7       61.36       60.95      9.02 o 
  -7  11   7      987.85      962.58     14.95 o 
  -6  11   7      162.15      144.09      8.15 o 
  -5  11   7     1816.01     1789.81     19.74 o 
  -4  11   7     4995.52     5017.93     43.00 o 
  -3  11   7        0.39        7.45      5.33 o 
  -2  11   7     2010.82     1957.08     18.75 o 
  -1  11   7     4479.27     4501.43     40.22 o 
   0  11   7     1568.63     1410.28     14.41 o 
   1  11   7      163.80      141.67      5.49 o 
   2  11   7     4448.56     4590.44     39.17 o 
   3  11   7     1338.27     1328.68     16.75 o 
   4  11   7     1061.91      968.13     12.87 o 
   5  11   7       73.99       45.64      7.62 o 
   6  11   7      527.33      520.26     11.06 o 
   7  11   7      145.30      148.81      8.86 o 
   8  11   7     2609.72     2692.75     31.62 o 
   9  11   7       83.76      102.78     11.00 o 
  10  11   7       23.15       16.29     11.00 o 
 -10  12   7        1.33        2.63     10.66 o 
  -9  12   7       97.28      112.28     11.23 o 
  -8  12   7      178.03      172.60     10.40 o 
  -7  12   7      114.69      120.60      9.43 o 
  -6  12   7       44.77       54.09      8.67 o 
  -5  12   7      553.96      545.87     10.28 o 
  -4  12   7     1279.61     1282.21     14.65 o 
  -3  12   7     5821.78     5972.21     55.42 o 
  -2  12   7     3127.10     3154.16     28.35 o 
  -1  12   7      193.22      203.64      6.36 o 
   0  12   7     2731.64     2725.87     25.88 o 
   1  12   7     1175.22     1135.36     13.20 o 
   2  12   7      780.80      698.50      9.78 o 
   3  12   7       17.09       18.81      6.70 o 
   4  12   7        9.19       13.23      6.86 o 
   5  12   7      170.06      154.65      9.92 o 
   6  12   7      241.63      217.39      9.70 o 
   7  12   7      591.20      623.53     12.55 o 
   8  12   7        2.82        9.43      9.58 o 
   9  12   7      474.47      435.27     14.15 o 
  10  12   7      313.33      377.86     14.92 o 
 -10  13   7      184.35      202.28     11.94 o 
  -9  13   7      108.07      126.83     11.16 o 
  -8  13   7        2.59        9.19      9.81 o 
  -7  13   7       61.22       68.88      9.38 o 
  -6  13   7      256.31      267.19     11.80 o 
  -5  13   7      672.12      652.89     12.26 o 
  -4  13   7     2650.59     2667.42     27.33 o 
  -3  13   7       16.28       16.76      7.26 o 
  -2  13   7     3655.12     3686.73     34.35 o 
  -1  13   7     6072.72     6179.86     54.33 o 
   0  13   7      350.70      322.61      8.05 o 
   1  13   7     1592.33     1491.44     16.31 o 
   2  13   7     2715.85     2582.86     26.22 o 
   3  13   7       60.39       55.68      6.71 o 
   4  13   7       39.23       53.88      7.65 o 
   5  13   7        3.92       -2.90      8.30 o 
   6  13   7      126.86      122.37      9.84 o 
   7  13   7      445.58      412.80     11.47 o 
   8  13   7     1105.24     1093.96     18.01 o 
   9  13   7      287.73      324.03     13.24 o 
  -9  14   7       48.33       46.63     11.53 o 
  -8  14   7      164.02      158.94     11.45 o 
  -7  14   7        9.09       10.85     10.32 o 
  -6  14   7      138.10      130.61     10.64 o 
  -5  14   7      107.98      127.13      9.06 o 
  -4  14   7      133.19      120.95      8.55 o 
  -3  14   7     2451.62     2476.99     27.27 o 
  -2  14   7     1669.68     1659.37     19.82 o 
  -1  14   7      692.61      649.80     12.32 o 
   0  14   7     4879.73     4896.04     46.05 o 
   1  14   7      579.17      527.65      9.35 o 
   2  14   7      229.74      177.95      8.44 o 
   3  14   7      974.40      856.45     16.43 o 
   4  14   7        9.95       -8.28      8.28 o 
   5  14   7       13.16       22.71      9.02 o 
   6  14   7      605.36      565.30     13.06 o 
   7  14   7       34.29       26.69      9.93 o 
   8  14   7        8.30        5.27     10.17 o 
   9  14   7      312.37      348.29     13.72 o 
  -9  15   7       36.70       50.87     20.30 o 
  -8  15   7      118.55      136.74     11.97 o 
  -7  15   7        3.74       13.50     10.21 o 
  -6  15   7      279.37      285.02     15.21 o 
  -5  15   7      498.01      501.46     11.91 o 
  -4  15   7     1043.94     1043.54     15.66 o 
  -3  15   7      176.08      181.17      9.04 o 
  -2  15   7      557.46      493.56     10.79 o 
  -1  15   7     3816.96     3913.90     38.19 o 
   0  15   7       88.34       87.07      7.16 o 
   1  15   7     1908.84     1820.97     21.48 o 
   2  15   7      162.15      162.74      9.14 o 
   3  15   7        6.16       13.36      8.28 o 
   4  15   7        3.70       17.72     10.28 o 
   5  15   7      181.64      159.78     10.79 o 
   6  15   7        8.41       10.73      9.42 o 
   7  15   7      143.94      164.99     10.78 o 
   8  15   7      417.68      449.63     14.06 o 
  -8  16   7        2.61        9.52     11.11 o 
  -7  16   7      140.92      189.26     12.08 o 
  -6  16   7        5.75       18.54     11.59 o 
  -5  16   7       11.55       19.60     10.00 o 
  -4  16   7      449.63      399.68     11.78 o 
  -3  16   7      241.20      228.46     10.17 o 
  -2  16   7     1599.92     1612.30     20.28 o 
  -1  16   7       36.75       31.69      8.31 o 
   0  16   7     4187.60     4224.77     42.96 o 
   1  16   7       19.68       10.29      8.07 o 
   2  16   7      404.27      402.39     10.90 o 
   3  16   7      314.79      282.65     10.56 o 
   4  16   7       20.52       29.70      9.76 o 
   5  16   7       51.96       76.25     12.13 o 
   6  16   7      376.14      412.70     14.12 o 
   7  16   7        1.16       -6.45     10.19 o 
  -7  17   7       58.43       69.71     11.11 o 
  -6  17   7      358.06      421.98     22.31 o 
  -5  17   7      446.21      451.00     13.39 o 
  -4  17   7        2.41        0.29      9.44 o 
  -3  17   7        0.61       11.14      9.36 o 
  -2  17   7       87.55       71.88      9.62 o 
  -1  17   7     3068.10     3216.41     34.59 o 
   0  17   7        5.18        7.51      9.19 o 
   1  17   7     1570.35     1506.99     22.28 o 
   2  17   7       38.99       27.74      8.84 o 
   3  17   7       81.89       79.55      9.66 o 
   4  17   7       95.76      123.07     11.39 o 
   5  17   7       59.12       51.19     11.06 o 
   6  17   7      142.63      153.99     14.44 o 
  -6  18   7       71.22       69.30     13.39 o 
  -5  18   7      442.81      478.72     15.72 o 
  -4  18   7      432.25      452.86     12.96 o 
  -3  18   7       27.41       12.49      9.26 o 
  -2  18   7      651.47      714.09     13.73 o 
  -1  18   7       33.78       20.29      9.75 o 
   0  18   7     2330.22     2467.82     32.06 o 
   1  18   7      178.03      190.41     11.79 o 
   2  18   7      118.98      113.38     10.50 o 
   3  18   7      556.16      577.66     18.61 o 
   4  18   7       70.54       63.00     10.83 o 
   5  18   7      194.18      226.38     13.91 o 
   6  18   7      248.10      255.52     22.90 o 
  -5  19   7      208.78      215.56     11.15 o 
  -4  19   7      175.73      166.92     11.62 o 
  -3  19   7       15.05       15.27     11.95 o 
  -2  19   7      196.26      188.92     11.36 o 
  -1  19   7     1358.49     1421.69     31.61 o 
   0  19   7      199.76      195.48     14.16 o 
   1  19   7      604.15      648.01     15.63 o 
   2  19   7       42.15       42.46     11.13 o 
   3  19   7       45.51       55.38     10.06 o 
   4  19   7      173.41      206.70     11.22 o 
  -3  20   7      138.64      136.63     14.60 o 
  -2  20   7      175.73      196.61     10.93 o 
  -1  20   7       53.16       41.32     10.80 o 
   0  20   7      517.15      543.54     14.98 o 
   1  20   7        0.61       14.75     11.36 o 
   2  20   7        0.74       -4.84     11.19 o 
 -12   0   8     1305.24     1401.91     32.51 o 
 -10   0   8     1392.90     1486.56     29.11 o 
  -8   0   8      103.98      125.01      8.66 o 
  -6   0   8     1069.91     1048.86     16.68 o 
  -4   0   8     5452.77     5291.48     58.69 o 
  -2   0   8      473.11      440.06      6.89 o 
   0   0   8     9792.10     9564.83     98.00 o 
   2   0   8     7980.75     8987.71     98.81 o 
   4   0   8      766.14      894.99     11.67 o 
   6   0   8     2048.41     1887.57     23.77 o 
   8   0   8       56.04       71.40      9.53 o 
  10   0   8     2829.60     2731.97     42.18 o 
  12   0   8      987.43     1038.00     27.02 o 
 -12   1   8        5.33       -8.94     11.02 o 
 -11   1   8     1077.32     1091.76     17.29 o 
 -10   1   8       48.58       61.13     10.13 o 
  -9   1   8       19.94       10.81      8.45 o 
  -8   1   8       71.91       57.53      5.82 o 
  -7   1   8      113.76      103.72      5.62 o 
  -6   1   8       83.21       85.40      4.47 o 
  -5   1   8     8715.30     8586.84     64.62 o 
  -4   1   8     1238.49     1168.72     10.48 o 
  -3   1   8     6502.59     6942.50     50.85 o 
  -2   1   8     1943.45     2096.99     16.87 o 
  -1   1   8    13545.31    13923.07    100.32 o 
   0   1   8     2878.78     3068.79     23.09 o 
   1   1   8    28645.14    30016.40    221.67 o 
   2   1   8     2196.69     2234.82     17.21 o 
   3   1   8       23.48       20.96      3.26 o 
   4   1   8       67.34       73.08      3.29 o 
   5   1   8       83.90       76.74      3.66 o 
   6   1   8     1452.87     1446.01     13.66 o 
   7   1   8     2936.42     2866.26     26.71 o 
   8   1   8        4.65        0.10      6.46 o 
   9   1   8      136.85      143.05      7.82 o 
  10   1   8      119.48      114.18      8.76 o 
  11   1   8     1273.78     1389.99     20.94 o 
  12   1   8       27.78       47.34     15.11 o 
 -12   2   8     1079.65     1114.22     19.24 o 
 -11   2   8        1.01      -10.95     10.95 o 
 -10   2   8      569.14      580.82     12.49 o 
  -9   2   8      105.44       91.67      7.98 o 
  -8   2   8       80.43       79.19      6.47 o 
  -7   2   8       53.34       50.26      5.57 o 
  -6   2   8       75.53       42.21      4.53 o 
  -5   2   8      956.11      949.27     10.37 o 
  -4   2   8     7057.25     7149.48     58.23 o 
  -3   2   8    12699.86    13648.09    104.88 o 
  -2   2   8     1513.09     1523.77     13.73 o 
  -1   2   8     4191.62     4255.12     31.49 o 
   0   2   8    19376.33    19582.72    140.46 o 
   1   2   8        5.82       19.93      2.56 o 
   2   2   8      358.36      529.41      5.84 o 
   3   2   8       87.60       92.85      3.41 o 
   4   2   8      148.17      101.50      3.75 o 
   5   2   8      353.59      312.81      5.24 o 
   6   2   8     2936.17     2919.54     24.67 o 
   7   2   8      367.33      361.38      7.50 o 
   8   2   8     1018.34      999.73     15.37 o 
   9   2   8      165.38      178.67      7.98 o 
  10   2   8     2390.82     2386.58     40.95 o 
  11   2   8      126.46      111.94     10.50 o 
  12   2   8      999.23     1041.15     17.90 o 
 -12   3   8      249.06      265.00     13.04 o 
 -11   3   8      993.73     1003.18     17.60 o 
 -10   3   8      221.08      230.08     10.24 o 
  -9   3   8      108.72       93.08      7.78 o 
  -8   3   8       41.43       45.82      6.88 o 
  -7   3   8      630.38      641.79      9.32 o 
  -6   3   8      237.71      245.91      6.08 o 
  -5   3   8     6269.12     6389.12     52.33 o 
  -4   3   8     4836.03     5109.27     42.63 o 
  -3   3   8     4575.65     4938.44     39.08 o 
  -2   3   8    15586.58    16174.98    124.57 o 
  -1   3   8    19081.85    19759.04    141.93 o 
   0   3   8      570.21      694.84      6.62 o 
   1   3   8    11023.03    11632.10     84.02 o 
   2   3   8      120.59      123.91      3.72 o 
   3   3   8     2448.83     2672.51     21.31 o 
   4   3   8      254.38      226.77      4.44 o 
   5   3   8      726.23      682.96      7.56 o 
   6   3   8     1022.86      946.17     10.29 o 
   7   3   8     3319.06     3380.10     29.74 o 
   8   3   8     2836.32     2808.88     27.13 o 
   9   3   8       27.26       21.25      7.31 o 
  10   3   8       83.64       82.75      8.77 o 
  11   3   8     1257.93     1307.24     20.95 o 
  12   3   8       28.82       36.02     10.04 o 
 -12   4   8     1143.41     1133.17     20.57 o 
 -11   4   8       14.49       18.90     10.42 o 
 -10   4   8       92.50       94.37      9.74 o 
  -9   4   8      657.63      675.10     11.91 o 
  -8   4   8     1258.56     1341.57     14.68 o 
  -7   4   8        5.12        7.66      5.60 o 
  -6   4   8     1065.22     1104.52     14.87 o 
  -5   4   8     2828.68     2849.25     23.18 o 
  -4   4   8     4362.33     4096.48     32.03 o 
  -3   4   8     4715.48     4645.28     36.87 o 
  -2   4   8       24.95       51.33      3.22 o 
  -1   4   8     4654.88     4657.26     35.77 o 
   0   4   8     2086.66     1855.48     15.84 o 
   1   4   8      447.58      544.53      5.83 o 
   2   4   8      101.88      110.02      3.46 o 
   3   4   8      187.01      151.46      3.79 o 
   4   4   8     2828.85     2811.92     22.59 o 
   5   4   8        8.46        8.25      4.04 o 
   6   4   8     2273.64     2327.74     20.38 o 
   7   4   8     2254.68     2201.97     22.33 o 
   8   4   8      971.69      868.14     11.67 o 
   9   4   8     1667.48     1644.63     23.42 o 
  10   4   8      521.83      503.79     11.52 o 
  11   4   8      104.75      118.16     10.05 o 
  12   4   8      360.89      334.65     14.18 o 
 -12   5   8      414.19      420.31     15.07 o 
 -11   5   8      550.24      501.74     14.28 o 
 -10   5   8        2.60       15.05      9.00 o 
  -9   5   8     1461.87     1493.14     18.26 o 
  -8   5   8        2.54       -7.14      7.14 o 
  -7   5   8       53.64       48.45      6.16 o 
  -6   5   8       68.79       63.18      5.13 o 
  -5   5   8     3507.06     3524.74     30.51 o 
  -4   5   8     2213.92     2087.09     17.47 o 
  -3   5   8     2668.20     2755.80     22.10 o 
  -2   5   8     4502.32     4346.41     34.77 o 
  -1   5   8     2872.93     2836.40     26.40 o 
   0   5   8     1072.27      938.40      9.13 o 
   1   5   8     4827.23     5491.21     43.72 o 
   2   5   8      989.38     1000.64     10.36 o 
   3   5   8     3796.51     3743.26     29.26 o 
   4   5   8      118.37      119.73      4.14 o 
   5   5   8      511.12      502.05      6.63 o 
   6   5   8     4538.06     4542.55     37.15 o 
   7   5   8     2704.26     2651.14     24.09 o 
   8   5   8     1956.82     1948.60     20.00 o 
   9   5   8        0.32        4.63      7.65 o 
  10   5   8      968.35      944.82     15.88 o 
  11   5   8      133.88      116.00     11.35 o 
 -12   6   8      364.75      359.55     13.54 o 
 -11   6   8       52.82       38.62     11.74 o 
 -10   6   8       15.30       12.91     11.93 o 
  -9   6   8      233.99      253.62      9.54 o 
  -8   6   8     1145.96     1175.00     15.29 o 
  -7   6   8       91.97       68.79      6.64 o 
  -6   6   8       22.47       20.20      5.39 o 
  -5   6   8       94.10       92.19      5.45 o 
  -4   6   8     2306.77     2137.00     17.96 o 
  -3   6   8     8981.68     8980.40     67.95 o 
  -2   6   8       90.96       99.74      3.95 o 
  -1   6   8     3069.46     3080.63     25.26 o 
   0   6   8      191.58      172.57      4.21 o 
   1   6   8      192.48      204.82      4.35 o 
   2   6   8     1080.34     1031.93      9.84 o 
   3   6   8      592.42      574.75      6.61 o 
   4   6   8     1171.87     1133.75     12.61 o 
   5   6   8     1168.06     1177.50     11.31 o 
   6   6   8       57.16       55.47      5.50 o 
   7   6   8      965.21      943.68     12.33 o 
   8   6   8      126.70      120.27      7.18 o 
   9   6   8     1185.96     1206.95     16.81 o 
  10   6   8      251.38      223.02     10.93 o 
  11   6   8      658.72      610.58     14.99 o 
 -12   7   8       88.89       88.77     11.59 o 
 -11   7   8       44.22       30.43     11.97 o 
 -10   7   8        7.63        1.88      9.80 o 
  -9   7   8     1456.61     1468.09     18.96 o 
  -8   7   8        5.37        4.53      7.41 o 
  -7   7   8     2588.56     2568.00     26.15 o 
  -6   7   8      297.33      283.74      7.30 o 
  -5   7   8      697.88      618.55      8.64 o 
  -4   7   8      829.06      740.39      8.91 o 
  -3   7   8     1666.36     1607.79     14.63 o 
  -2   7   8     8625.47     8836.34     66.73 o 
  -1   7   8     3925.54     4110.43     33.37 o 
   0   7   8      634.17      635.37      7.52 o 
   1   7   8      118.15      126.46      4.09 o 
   2   7   8      603.72      610.42      7.09 o 
   3   7   8     9050.50     9213.47     69.58 o 
   4   7   8     1062.43     1079.92     11.01 o 
   5   7   8       81.77       86.70      5.04 o 
   6   7   8     2214.75     2196.46     21.55 o 
   7   7   8      346.23      341.93      8.71 o 
   8   7   8     1923.99     1881.90     21.45 o 
   9   7   8      107.24      102.05      8.85 o 
  10   7   8      520.03      495.12     13.03 o 
  11   7   8      109.85      111.27     11.73 o 
 -11   8   8        9.99        2.80     11.72 o 
 -10   8   8       91.08       99.83     10.96 o 
  -9   8   8      542.99      515.08     14.62 o 
  -8   8   8     3620.74     3621.58     35.82 o 
  -7   8   8      222.50      195.60      8.09 o 
  -6   8   8      103.47       88.77      6.20 o 
  -5   8   8      590.74      521.77      8.21 o 
  -4   8   8      462.67      416.15      6.66 o 
  -3   8   8     4854.38     4920.10     39.79 o 
  -2   8   8       23.79       17.79      2.90 o 
  -1   8   8     8884.74     9104.90     71.84 o 
   0   8   8      217.00      214.00      4.82 o 
   1   8   8        9.12       12.03      4.06 o 
   2   8   8     3121.41     3083.20     26.53 o 
   3   8   8     1029.58     1078.47     16.88 o 
   4   8   8     6803.66     6900.47     56.96 o 
   5   8   8     1501.17     1432.72     15.42 o 
   6   8   8      143.21      158.03      6.68 o 
   7   8   8      285.96      308.63      8.76 o 
   8   8   8      474.31      468.58     12.02 o 
   9   8   8     2135.00     2112.04     24.66 o 
  10   8   8        8.18        3.44      9.69 o 
  11   8   8       49.65       53.02     11.80 o 
 -11   9   8       66.76       75.41     11.88 o 
 -10   9   8      227.65      245.75     10.64 o 
  -9   9   8     3198.84     3175.41     36.35 o 
  -8   9   8       41.82       46.71      8.28 o 
  -7   9   8     2025.55     1973.82     21.58 o 
  -6   9   8       36.24       21.09      6.32 o 
  -5   9   8       17.23       18.72      5.58 o 
  -4   9   8      742.43      718.63      8.90 o 
  -3   9   8      524.21      487.08      7.64 o 
  -2   9   8     3940.64     3856.38     34.60 o 
  -1   9   8      237.58      242.13      5.10 o 
   0   9   8      870.52      857.41      9.28 o 
   1   9   8      556.51      536.72      7.19 o 
   2   9   8     1122.20     1193.97     12.50 o 
   3   9   8     9638.61     9463.15     80.77 o 
   4   9   8       12.47       14.26      5.63 o 
   5   9   8     1279.65     1338.95     14.78 o 
   6   9   8       56.87       43.96      6.26 o 
   7   9   8     1283.68     1360.14     18.27 o 
   8   9   8      630.42      621.81     11.85 o 
   9   9   8      132.25      150.24     10.40 o 
  10   9   8      544.03      502.87     14.09 o 
  11   9   8       49.76       66.11     12.77 o 
 -11  10   8        0.77       11.57     12.84 o 
 -10  10   8      257.06      283.68     11.69 o 
  -9  10   8      619.13      656.65     14.39 o 
  -8  10   8     3521.24     3418.67     38.38 o 
  -7  10   8        9.36        8.61      7.89 o 
  -6  10   8      257.80      240.17      8.05 o 
  -5  10   8      805.38      765.11     11.08 o 
  -4  10   8     3102.57     3103.05     27.85 o 
  -3  10   8     2331.64     2298.78     21.38 o 
  -2  10   8       46.53       39.15      5.43 o 
  -1  10   8     2686.30     2655.42     24.93 o 
   0  10   8      249.84      234.52      5.43 o 
   1  10   8      150.25      132.80      5.00 o 
   2  10   8     4079.95     4070.84     34.94 o 
   3  10   8      123.41      108.81      6.42 o 
   4  10   8     5679.70     5887.70     54.35 o 
   5  10   8     1431.25     1347.43     16.14 o 
   6  10   8       61.45       59.65      7.19 o 
   7  10   8      185.53      171.03      8.62 o 
   8  10   8      785.55      817.14     14.94 o 
   9  10   8      771.18      784.30     16.43 o 
  10  10   8        0.79      -10.63     10.63 o 
 -10  11   8       13.73        5.55     10.19 o 
  -9  11   8     1807.62     1796.52     24.36 o 
  -8  11   8        1.10       11.06      9.38 o 
  -7  11   8     1709.04     1665.79     22.12 o 
  -6  11   8      280.62      301.59      9.31 o 
  -5  11   8      110.94      107.04      6.68 o 
  -4  11   8     1366.01     1307.55     14.19 o 
  -3  11   8      336.82      299.22      7.74 o 
  -2  11   8      616.87      590.87      9.25 o 
  -1  11   8      444.47      447.60      7.77 o 
   0  11   8       51.67       43.65      5.34 o 
   1  11   8     1207.98     1231.91     13.04 o 
   2  11   8      558.29      511.72      8.61 o 
   3  11   8     9363.63     9252.14     83.30 o 
   4  11   8      277.57      277.58      7.55 o 
   5  11   8      201.90      190.51      7.88 o 
   6  11   8      185.85      204.77      8.60 o 
   7  11   8       70.18       87.84      8.61 o 
   8  11   8        2.39       -8.73      8.73 o 
   9  11   8      376.07      368.26     12.96 o 
  10  11   8       88.02       60.36     11.50 o 
 -10  12   8       24.49       36.33     10.22 o 
  -9  12   8      206.09      215.85     11.43 o 
  -8  12   8     2195.40     2174.13     27.56 o 
  -7  12   8      723.23      723.41     14.54 o 
  -6  12   8      167.72      163.71      9.24 o 
  -5  12   8     1452.38     1481.04     19.16 o 
  -4  12   8      370.00      423.33      8.65 o 
  -3  12   8       24.05       25.96      6.62 o 
  -2  12   8       45.20       32.39      6.29 o 
  -1  12   8       59.21       59.02      5.53 o 
   0  12   8      106.40       72.75      6.09 o 
   1  12   8     1468.73     1477.23     17.77 o 
   2  12   8     1910.81     1882.12     19.39 o 
   3  12   8      338.00      304.82      7.69 o 
   4  12   8     4221.30     4203.64     40.38 o 
   5  12   8     1782.02     1683.80     19.52 o 
   6  12   8       48.19       59.99      8.53 o 
   7  12   8      262.30      261.88     12.95 o 
   8  12   8      410.58      408.89     14.13 o 
   9  12   8       19.12       24.58     10.95 o 
  -9  13   8      712.62      699.29     18.05 o 
  -8  13   8       20.93       35.73     10.62 o 
  -7  13   8      695.81      673.06     15.22 o 
  -6  13   8     2461.78     2543.66     30.32 o 
  -5  13   8      607.31      556.23     11.51 o 
  -4  13   8     1286.24     1245.44     16.86 o 
  -3  13   8       19.40       29.32      6.63 o 
  -2  13   8        6.08        0.27      6.37 o 
  -1  13   8       14.99       19.06      6.69 o 
   0  13   8      547.67      524.45     10.07 o 
   1  13   8      521.75      565.14     10.65 o 
   2  13   8      832.09      772.83     11.76 o 
   3  13   8     2051.31     2054.85     21.15 o 
   4  13   8      478.85      488.50      9.97 o 
   5  13   8      207.88      188.89      9.14 o 
   6  13   8     1679.58     1592.65     21.51 o 
   7  13   8      151.09      169.70      9.95 o 
   8  13   8        0.44       -2.70      9.58 o 
   9  13   8      223.19      223.63     12.49 o 
  -9  14   8      226.52      201.98     12.97 o 
  -8  14   8      532.36      487.29     14.70 o 
  -7  14   8     1115.15     1196.29     19.17 o 
  -6  14   8       82.92       72.06      9.87 o 
  -5  14   8     2735.58     2814.37     30.96 o 
  -4  14   8      178.18      163.55      9.01 o 
  -3  14   8      128.32      107.27      8.12 o 
  -2  14   8      209.42      199.93      7.82 o 
  -1  14   8      115.06      104.82      7.48 o 
   0  14   8       72.86       87.87      7.90 o 
   1  14   8     1679.84     1630.51     18.76 o 
   2  14   8      234.68      272.92      8.70 o 
   3  14   8       11.02        9.15      8.22 o 
   4  14   8     1725.79     1691.89     19.77 o 
   5  14   8     2534.65     2496.98     29.85 o 
   6  14   8        9.65       25.49      9.16 o 
   7  14   8      741.87      751.26     15.25 o 
   8  14   8      147.21      157.05     11.28 o 
  -8  15   8       10.15       35.57     11.42 o 
  -7  15   8        4.95       -0.64     10.63 o 
  -6  15   8     1819.29     1905.03     26.75 o 
  -5  15   8      199.56      205.07      9.92 o 
  -4  15   8      893.63      883.01     15.55 o 
  -3  15   8        0.00        4.80      8.39 o 
  -2  15   8       25.05       35.67      7.95 o 
  -1  15   8      338.79      337.38      9.26 o 
   0  15   8     1561.13     1490.04     18.02 o 
   1  15   8       28.63       37.10      7.53 o 
   2  15   8     1411.45     1332.31     17.01 o 
   3  15   8      804.10      795.14     14.29 o 
   4  15   8     1810.28     1750.54     25.58 o 
   5  15   8        7.38       14.35      9.36 o 
   6  15   8     1837.92     1943.28     25.79 o 
   7  15   8        2.63       10.11      9.62 o 
   8  15   8       35.65       26.55     10.61 o 
  -8  16   8      181.35      153.23     13.59 o 
  -7  16   8      668.36      715.16     15.88 o 
  -6  16   8      125.80      168.49     13.33 o 
  -5  16   8     1177.52     1137.29     18.42 o 
  -4  16   8      214.04      213.44     10.64 o 
  -3  16   8        2.58        9.01      8.90 o 
  -2  16   8       87.99       63.19      8.64 o 
  -1  16   8      155.69      151.04      9.28 o 
   0  16   8      252.67      259.80      9.83 o 
   1  16   8     1488.62     1473.92     20.29 o 
   2  16   8       18.58       23.00      8.29 o 
   3  16   8       74.78       90.12      8.76 o 
   4  16   8      222.60      220.06     10.92 o 
   5  16   8     1142.57     1154.99     21.77 o 
   6  16   8       18.01       40.55     10.66 o 
   7  16   8      324.20      336.71     13.99 o 
  -7  17   8        0.41       -9.41     11.15 o 
  -6  17   8     1360.18     1453.73     25.15 o 
  -5  17   8       19.93       52.75     10.50 o 
  -4  17   8      260.30      243.48     11.28 o 
  -3  17   8        7.48       22.47      9.42 o 
  -2  17   8        6.28        1.60      8.62 o 
  -1  17   8      916.44      935.59     19.15 o 
   0  17   8      404.67      398.59     12.77 o 
   1  17   8      156.01      174.08     10.82 o 
   2  17   8      307.56      272.24     11.55 o 
   3  17   8       42.41       44.80      9.08 o 
   4  17   8      725.78      803.42     15.76 o 
   5  17   8       17.37        6.12     10.14 o 
   6  17   8     1251.03     1236.79     22.98 o 
  -6  18   8      224.38      236.68     13.95 o 
  -5  18   8      375.51      400.86     13.72 o 
  -4  18   8       42.30       36.20     10.56 o 
  -3  18   8       78.05       81.36     14.71 o 
  -2  18   8      184.51      180.83     10.01 o 
  -1  18   8       68.78       71.41     10.92 o 
   0  18   8      384.11      417.52     18.44 o 
   1  18   8      692.68      683.14     15.58 o 
   2  18   8      171.03      155.26     12.35 o 
   3  18   8       58.61       55.90     10.60 o 
   4  18   8        1.15        6.01     10.13 o 
   5  18   8      476.42      499.01     14.23 o 
  -4  19   8      212.74      226.05     11.92 o 
  -3  19   8        0.58        4.37     10.97 o 
  -2  19   8       23.13       14.41      9.64 o 
  -1  19   8      342.37      344.05     19.54 o 
   0  19   8      391.54      396.02     13.77 o 
   1  19   8      312.43      339.54     15.19 o 
   2  19   8      424.97      415.58     15.19 o 
   3  19   8       72.40       61.77     13.23 o 
   4  19   8      326.13      345.55     13.33 o 
  -2  20   8      292.50      301.06     11.87 o 
  -1  20   8        6.00       11.38     11.36 o 
   0  20   8       70.84       76.63     11.40 o 
   1  20   8      952.76      979.86     20.36 o 
   2  20   8      274.21      253.88     26.93 o 
 -11   0   9     1773.42     1819.48     34.65 o 
  -9   0   9     3514.46     3563.98     52.46 o 
  -7   0   9      243.40      240.58      9.29 o 
  -5   0   9     3611.21     3534.86     40.55 o 
  -3   0   9       28.43       30.60      4.72 o 
  -1   0   9       19.43        1.48      3.80 o 
   1   0   9     2902.56     2713.44     29.24 o 
   3   0   9     4838.07     5133.72     53.76 o 
   5   0   9     3578.21     3700.98     39.94 o 
   7   0   9     8006.89     8045.26     97.71 o 
   9   0   9        2.03        1.08     10.31 o 
  11   0   9       57.93       51.65     14.95 o 
 -12   1   9       53.64       63.38     11.88 o 
 -11   1   9       18.85       27.80     10.82 o 
 -10   1   9     4179.81     4342.94     50.00 o 
  -9   1   9       13.73       16.20      8.14 o 
  -8   1   9     1016.83      933.92     11.89 o 
  -7   1   9      110.45      114.35      5.85 o 
  -6   1   9     2499.63     2400.35     21.66 o 
  -5   1   9     1357.18     1264.79     11.95 o 
  -4   1   9     1540.54     1487.84     12.92 o 
  -3   1   9       27.44       43.03      3.42 o 
  -2   1   9       62.82       72.05      4.90 o 
  -1   1   9     2781.55     3136.28     23.72 o 
   0   1   9     8741.21     9442.06     68.54 o 
   1   1   9      194.17      275.49      4.05 o 
   2   1   9     6792.55     6733.52     49.29 o 
   3   1   9      422.80      378.13      5.14 o 
   4   1   9      118.97       87.81      3.53 o 
   5   1   9     1162.74     1167.11     11.04 o 
   6   1   9     6650.97     6819.67     54.19 o 
   7   1   9      931.14      975.56     12.03 o 
   8   1   9      784.80      812.44     11.45 o 
   9   1   9      234.86      249.93      8.37 o 
  10   1   9       29.37       27.12      9.19 o 
  11   1   9        1.97        3.15      9.59 o 
  12   1   9      328.45      305.63     12.96 o 
 -12   2   9       17.52        0.77     11.39 o 
 -11   2   9     1048.00     1119.47     19.98 o 
 -10   2   9       27.54       36.15      9.15 o 
  -9   2   9     3430.77     3407.87     33.86 o 
  -8   2   9      321.56      320.22      9.11 o 
  -7   2   9     1300.72     1208.56     15.13 o 
  -6   2   9     1638.36     1584.56     15.21 o 
  -5   2   9     5109.46     5173.26     40.96 o 
  -4   2   9     1432.04     1459.64     13.95 o 
  -3   2   9       76.44       78.19      3.69 o 
  -2   2   9      199.34      199.06      4.15 o 
  -1   2   9      370.06      348.30      4.43 o 
   0   2   9        4.23        2.53      2.68 o 
   1   2   9    11258.81    11658.35     92.11 o 
   2   2   9       78.09       68.27      3.08 o 
   3   2   9     4735.24     4911.37     39.03 o 
   4   2   9     4034.36     4082.06     31.85 o 
   5   2   9     6567.86     6649.69     50.91 o 
   6   2   9     1686.68     1691.24     16.32 o 
   7   2   9     1046.32     1096.36     13.03 o 
   8   2   9      148.36      138.88      7.07 o 
   9   2   9        0.75       -0.99      7.16 o 
  10   2   9        8.27       16.60      8.82 o 
  11   2   9       52.04       44.16      9.83 o 
  12   2   9       19.72       39.93      9.91 o 
 -12   3   9      273.40      272.31     12.40 o 
 -11   3   9       59.72       76.69     12.19 o 
 -10   3   9     1438.49     1403.32     20.38 o 
  -9   3   9       14.83       24.89      8.77 o 
  -8   3   9      541.69      538.64      9.20 o 
  -7   3   9     2626.79     2602.78     24.81 o 
  -6   3   9     4281.08     4307.28     36.55 o 
  -5   3   9     1485.29     1604.66     15.38 o 
  -4   3   9     3531.55     3624.35     28.61 o 
  -3   3   9      502.05      472.47      6.11 o 
  -2   3   9      156.22      191.63      4.85 o 
  -1   3   9      208.88      164.85      3.55 o 
   0   3   9     2472.94     2644.00     20.24 o 
   1   3   9      708.59      715.45      6.83 o 
   2   3   9     5070.82     4955.93     38.58 o 
   3   3   9     4276.60     4197.42     32.54 o 
   4   3   9        9.43       14.79      3.76 o 
   5   3   9     5950.76     5946.98     45.85 o 
   6   3   9     2897.96     2893.94     24.57 o 
   7   3   9       35.68       34.90      5.73 o 
   8   3   9       94.55       89.32      6.89 o 
   9   3   9       24.09       14.80      7.61 o 
  10   3   9      502.65      484.68     12.19 o 
  11   3   9       12.84        5.22      9.76 o 
 -12   4   9       26.65       39.77     12.57 o 
 -11   4   9      397.37      381.71     14.11 o 
 -10   4   9        1.39        0.98      9.17 o 
  -9   4   9     2081.45     2090.18     23.09 o 
  -8   4   9     1579.97     1634.71     18.01 o 
  -7   4   9      488.29      455.75      8.72 o 
  -6   4   9     2324.92     2400.17     21.88 o 
  -5   4   9     4641.58     4767.38     38.75 o 
  -4   4   9       43.50       40.77      4.21 o 
  -3   4   9      158.25      145.10      4.67 o 
  -2   4   9      133.02      101.54      4.65 o 
  -1   4   9      582.12      518.43      5.86 o 
   0   4   9      273.56      234.41      5.44 o 
   1   4   9     5665.23     5589.62     41.21 o 
   2   4   9     6951.03     7299.99     59.85 o 
   3   4   9     3898.92     4317.15     33.53 o 
   4   4   9     1995.64     1935.33     16.41 o 
   5   4   9     1872.40     1829.11     15.87 o 
   6   4   9      489.34      478.95      7.33 o 
   7   4   9     1432.41     1468.93     15.17 o 
   8   4   9       74.70       61.35      6.95 o 
   9   4   9      751.78      774.65     12.32 o 
  10   4   9       93.72       95.05      8.90 o 
  11   4   9       14.01       14.92     10.92 o 
 -12   5   9      540.81      574.42     15.99 o 
 -11   5   9       23.25        1.46     12.68 o 
 -10   5   9      859.11      843.07     14.95 o 
  -9   5   9      398.03      426.45     10.54 o 
  -8   5   9      434.26      396.68      8.96 o 
  -7   5   9     3679.14     3721.44     35.56 o 
  -6   5   9     2523.90     2492.10     22.68 o 
  -5   5   9      820.34      772.54      9.46 o 
  -4   5   9      608.72      562.84      6.98 o 
  -3   5   9       52.21       54.31      3.85 o 
  -2   5   9     5768.24     5426.92     48.47 o 
  -1   5   9      522.74      621.83      8.48 o 
   0   5   9       41.60       50.35      3.61 o 
   1   5   9      414.02      362.33      5.41 o 
   2   5   9     3979.76     3980.86     32.13 o 
   3   5   9    10253.27    10456.54     78.62 o 
   4   5   9     1425.69     1452.96     13.01 o 
   5   5   9     8752.07     8738.25     66.44 o 
   6   5   9     2167.69     2231.44     19.90 o 
   7   5   9       40.80       49.76      6.14 o 
   8   5   9       27.60       45.08      6.83 o 
   9   5   9      222.98      207.06      9.28 o 
  10   5   9      850.43      863.97     15.36 o 
  11   5   9       65.59       50.90     10.98 o 
 -12   6   9       59.36       45.32     12.99 o 
 -11   6   9      156.44      125.55     12.06 o 
 -10   6   9       15.47       -1.84     10.23 o 
  -9   6   9     1552.90     1476.91     18.48 o 
  -8   6   9     1405.95     1423.88     20.46 o 
  -7   6   9      498.66      496.23      9.15 o 
  -6   6   9      982.21     1005.70     12.22 o 
  -5   6   9     1115.82     1107.94     12.17 o 
  -4   6   9       24.77       19.01      3.92 o 
  -3   6   9     6296.12     6243.26     47.93 o 
  -2   6   9     1950.94     2114.94     19.09 o 
  -1   6   9     7224.22     7335.97     59.77 o 
   0   6   9       50.06       59.92      3.66 o 
   1   6   9     1572.67     1617.36     14.56 o 
   2   6   9      823.60      737.94      8.45 o 
   3   6   9     2013.03     2076.06     17.34 o 
   4   6   9     8127.31     8092.99     61.61 o 
   5   6   9     5206.13     5171.39     41.62 o 
   6   6   9      741.42      756.69     10.41 o 
   7   6   9       58.90       59.17      6.43 o 
   8   6   9        0.64       -1.89      7.31 o 
   9   6   9     1131.68     1203.68     23.85 o 
  10   6   9       23.90       24.37      9.53 o 
  11   6   9        5.00       19.18     10.09 o 
 -11   7   9       47.02       43.55     11.74 o 
 -10   7   9      311.01      298.11     11.71 o 
  -9   7   9      205.74      222.81      9.46 o 
  -8   7   9      393.04      364.16     10.13 o 
  -7   7   9     4537.83     4520.56     40.78 o 
  -6   7   9     1688.11     1680.06     17.10 o 
  -5   7   9      109.32      109.41      5.64 o 
  -4   7   9      203.38      204.10      5.30 o 
  -3   7   9       87.77       92.94      4.14 o 
  -2   7   9     4580.42     4436.48     35.91 o 
  -1   7   9      144.92      161.18      4.53 o 
   0   7   9     1072.14     1077.28     10.71 o 
   1   7   9      676.60      720.31      8.18 o 
   2   7   9     3673.02     3727.70     30.60 o 
   3   7   9     8823.58     9029.18     74.03 o 
   4   7   9        5.47        3.04      4.78 o 
   5   7   9     4795.27     4878.69     43.05 o 
   6   7   9     1777.42     1775.70     18.45 o 
   7   7   9       81.45       83.03      6.86 o 
   8   7   9     1133.52     1218.00     17.19 o 
   9   7   9        1.61        4.16      9.34 o 
  10   7   9     1082.15     1141.27     28.12 o 
  11   7   9       26.13       29.19      9.58 o 
 -11   8   9        9.91       -6.70     14.38 o 
 -10   8   9       89.33       81.58      9.74 o 
  -9   8   9      567.16      530.63     14.82 o 
  -8   8   9     1116.94     1138.93     15.85 o 
  -7   8   9      188.21      196.94      7.73 o 
  -6   8   9     2112.16     2011.43     20.58 o 
  -5   8   9       47.21       50.16      5.64 o 
  -4   8   9        3.98        9.72      4.55 o 
  -3   8   9     5381.62     5418.48     45.73 o 
  -2   8   9       79.21       79.85      4.35 o 
  -1   8   9    10391.50    10541.19     83.02 o 
   0   8   9      522.48      513.51      6.89 o 
   1   8   9      275.48      229.99      5.31 o 
   2   8   9     3428.74     3466.59     31.34 o 
   3   8   9      113.95       97.08      5.50 o 
   4   8   9      972.67      908.79     11.28 o 
   5   8   9     1594.16     1539.84     16.18 o 
   6   8   9      972.68      935.97     12.15 o 
   7   8   9       18.13       23.01      6.63 o 
   8   8   9       17.13        9.24      7.69 o 
   9   8   9     1479.18     1535.48     21.35 o 
  10   8   9       23.11       16.44     10.86 o 
  11   8   9      178.10      191.37     13.01 o 
 -11   9   9      317.91      318.44     13.89 o 
 -10   9   9        2.53        9.77     10.15 o 
  -9   9   9      161.04      152.28     11.10 o 
  -8   9   9       20.54       26.86      9.51 o 
  -7   9   9     2140.05     2119.19     23.01 o 
  -6   9   9     1376.59     1299.40     15.95 o 
  -5   9   9       19.46       14.91      6.36 o 
  -4   9   9      110.35      122.07      5.74 o 
  -3   9   9       39.24       40.27      5.06 o 
  -2   9   9     7598.21     7542.71     68.54 o 
  -1   9   9      825.63      766.84     10.38 o 
   0   9   9     3697.78     3570.40     29.85 o 
   1   9   9       42.04       38.26      4.74 o 
   2   9   9       26.62       26.29      5.16 o 
   3   9   9     2976.55     2952.39     28.87 o 
   4   9   9      517.31      439.98      8.23 o 
   5   9   9     2457.11     2331.38     24.20 o 
   6   9   9      140.10      125.92      7.66 o 
   7   9   9      146.42      157.60      8.32 o 
   8   9   9      961.82      983.38     15.43 o 
   9   9   9       16.08       34.17      9.79 o 
  10   9   9     1468.34     1533.83     26.89 o 
 -11  10   9       50.17       59.14     12.18 o 
 -10  10   9      121.98      156.36     10.89 o 
  -9  10   9        9.32       14.21      9.91 o 
  -8  10   9      574.94      587.39     13.60 o 
  -7  10   9       12.06        9.56      7.58 o 
  -6  10   9      110.68      107.90      7.55 o 
  -5  10   9       23.37       36.02      6.43 o 
  -4  10   9       21.24       24.88      5.50 o 
  -3  10   9     3226.90     3123.48     29.35 o 
  -2  10   9      301.75      266.00      7.24 o 
  -1  10   9     6173.39     6230.80     54.57 o 
   0  10   9      374.74      360.61      6.32 o 
   1  10   9      924.40      912.31     10.62 o 
   2  10   9      120.98       92.78      6.64 o 
   3  10   9      183.18      150.88      6.94 o 
   4  10   9     1114.79     1110.02     17.45 o 
   5  10   9      225.68      218.00      8.82 o 
   6  10   9       19.32       27.02      7.23 o 
   7  10   9       65.11       63.65      8.15 o 
   8  10   9       45.34       45.09      9.32 o 
   9  10   9     1009.32     1030.53     18.36 o 
  10  10   9       48.95       57.20     12.63 o 
 -10  11   9       32.72       23.38     10.08 o 
  -9  11   9       14.47       -2.06     10.35 o 
  -8  11   9      203.09      207.49     10.25 o 
  -7  11   9      823.77      805.49     12.92 o 
  -6  11   9     2343.64     2155.51     26.26 o 
  -5  11   9      703.75      676.99     11.28 o 
  -4  11   9      742.23      734.72     10.59 o 
  -3  11   9      335.45      308.56      7.84 o 
  -2  11   9     4747.59     4864.09     43.74 o 
  -1  11   9     1281.70     1268.39     15.19 o 
   0  11   9     2213.16     2153.66     20.40 o 
   1  11   9      903.42      888.98     11.48 o 
   2  11   9       70.51       71.38      5.86 o 
   3  11   9      871.96      909.08     12.00 o 
   4  11   9      589.58      568.72      9.71 o 
   5  11   9      175.13      168.70      7.92 o 
   6  11   9        7.94        0.31      7.68 o 
   7  11   9      211.13      209.77      9.35 o 
   8  11   9     1467.62     1472.11     24.36 o 
   9  11   9       13.01       11.33     10.66 o 
  10  11   9      703.90      718.29     17.59 o 
 -10  12   9      216.78      221.69     12.93 o 
  -9  12   9        4.00       10.29     10.92 o 
  -8  12   9       13.44       23.43      9.86 o 
  -7  12   9      715.16      674.77     17.22 o 
  -6  12   9       17.11       27.41      9.14 o 
  -5  12   9      262.67      283.78      9.85 o 
  -4  12   9     2510.34     2463.13     25.92 o 
  -3  12   9     1427.51     1439.36     16.29 o 
  -2  12   9       83.90       79.09      6.45 o 
  -1  12   9     3775.94     3904.46     37.67 o 
   0  12   9     2968.24     2885.41     27.36 o 
   1  12   9       77.47       69.59      6.74 o 
   2  12   9      302.13      312.22      7.68 o 
   3  12   9      109.20      119.72      8.77 o 
   4  12   9       14.02       24.39      7.10 o 
   5  12   9      103.80       97.17      7.67 o 
   6  12   9       61.87       53.90      8.06 o 
   7  12   9      139.13      151.18      9.61 o 
   8  12   9      407.74      387.24     13.32 o 
   9  12   9      476.42      477.16     16.39 o 
  -9  13   9       22.04       24.99     11.31 o 
  -8  13   9       53.60       42.62     10.68 o 
  -7  13   9       17.26       13.93     10.12 o 
  -6  13   9     1934.95     1890.91     24.46 o 
  -5  13   9      952.22      965.97     15.06 o 
  -4  13   9      412.46      406.55     10.51 o 
  -3  13   9      954.78      910.42     13.28 o 
  -2  13   9     1618.82     1668.94     18.32 o 
  -1  13   9      531.78      518.91     10.08 o 
   0  13   9      225.07      221.66      7.98 o 
   1  13   9     2289.42     2207.17     23.39 o 
   2  13   9      103.64      124.22      8.12 o 
   3  13   9      255.19      227.28      8.83 o 
   4  13   9        1.86        8.86      7.45 o 
   5  13   9        3.55        0.66      7.66 o 
   6  13   9       36.78       35.91      8.66 o 
   7  13   9     1001.70      974.29     15.85 o 
   8  13   9      691.21      684.90     18.24 o 
   9  13   9      116.01      124.72     12.01 o 
  -9  14   9        1.61       14.97     11.70 o 
  -8  14   9       16.37       38.93     11.22 o 
  -7  14   9       52.02       42.50     11.13 o 
  -6  14   9       97.09      112.17     10.42 o 
  -5  14   9       29.83       32.46      8.95 o 
  -4  14   9      732.22      743.54     13.44 o 
  -3  14   9     1587.69     1615.10     20.22 o 
  -2  14   9      153.68      143.69      7.94 o 
  -1  14   9     1103.12     1053.82     14.37 o 
   0  14   9     1643.74     1635.65     19.83 o 
   1  14   9       12.61       20.86      6.73 o 
   2  14   9     1684.12     1590.70     18.84 o 
   3  14   9      218.68      183.11      8.45 o 
   4  14   9        3.37       -1.09      7.81 o 
   5  14   9      303.64      288.11     11.07 o 
   6  14   9      625.93      615.50     13.07 o 
   7  14   9       17.94       17.36     10.01 o 
   8  14   9      684.70      716.17     17.87 o 
  -8  15   9       40.94       42.39     11.39 o 
  -7  15   9        0.65       -6.65     11.34 o 
  -6  15   9     1287.74     1264.31     23.43 o 
  -5  15   9      642.54      661.18     13.55 o 
  -4  15   9      155.61      165.98      9.47 o 
  -3  15   9      906.84      858.70     15.53 o 
  -2  15   9      950.74      968.32     15.05 o 
  -1  15   9      309.25      314.45      9.18 o 
   0  15   9        2.31        5.00      8.31 o 
   1  15   9     2643.66     2649.97     29.45 o 
   2  15   9        3.47       13.59      7.39 o 
   3  15   9      624.02      569.44     11.86 o 
   4  15   9        3.35        2.38      8.80 o 
   5  15   9      210.32      204.64     11.51 o 
   6  15   9      212.87      229.91     11.01 o 
   7  15   9      884.03      878.35     16.13 o 
  -7  16   9      226.23      236.71     12.65 o 
  -6  16   9        3.87        4.29     10.98 o 
  -5  16   9       37.44       37.26      9.70 o 
  -4  16   9     1521.04     1548.67     21.81 o 
  -3  16   9        1.67        1.51      8.79 o 
  -2  16   9       78.74       65.61      8.96 o 
  -1  16   9      206.13      198.02      9.52 o 
   0  16   9     2080.15     2098.17     26.14 o 
   1  16   9       12.34       22.54      9.54 o 
   2  16   9     1004.70      997.99     16.81 o 
   3  16   9       30.64       26.55      8.82 o 
   4  16   9        1.69       -4.15      9.80 o 
   5  16   9      325.21      324.54     11.83 o 
   6  16   9      436.01      450.68     17.19 o 
   7  16   9       48.84       56.06     12.50 o 
  -6  17   9      664.08      660.43     18.92 o 
  -5  17   9      470.82      443.45     13.27 o 
  -4  17   9       27.95       33.34     10.35 o 
  -3  17   9      976.40      903.18     17.70 o 
  -2  17   9      149.43      143.69      9.67 o 
  -1  17   9      380.04      410.46     12.09 o 
   0  17   9        6.28        6.05      9.86 o 
   1  17   9     1829.14     1873.71     26.16 o 
   2  17   9      204.12      231.08     10.99 o 
   3  17   9      243.33      211.50     12.71 o 
   4  17   9        1.42       14.54     10.16 o 
   5  17   9      136.84      161.94     10.90 o 
   6  17   9      214.62      232.60     11.74 o 
  -5  18   9      304.83      336.45     12.51 o 
  -4  18   9     1423.00     1480.61     22.02 o 
  -3  18   9       69.55       57.53     11.62 o 
  -2  18   9       38.30       34.40      9.45 o 
  -1  18   9      112.54      113.38     11.64 o 
   0  18   9     1255.71     1335.02     21.44 o 
   1  18   9      537.34      520.02     20.16 o 
   2  18   9      415.83      422.21     13.00 o 
   3  18   9       22.22       18.68     11.20 o 
   4  18   9       72.81       57.11     12.00 o 
   5  18   9      135.64      146.61     11.87 o 
  -4  19   9      301.10      333.94     15.75 o 
  -3  19   9      661.71      671.98     18.47 o 
  -2  19   9      206.54      233.77     11.64 o 
  -1  19   9      136.56      143.90     11.27 o 
   0  19   9     1025.41      994.86     27.99 o 
   1  19   9      513.98      541.57     18.45 o 
   2  19   9      122.93      161.88     14.16 o 
   3  19   9       21.43        3.56     12.35 o 
   0  20   9      152.56      173.92     19.85 o 
 -12   0  10       10.37       -4.05     16.81 o 
 -10   0  10     1284.27     1434.38     27.89 o 
  -8   0  10      389.20      430.10     16.18 o 
  -6   0  10        6.55        7.37      7.38 o 
  -4   0  10     6751.21     6489.22     68.10 o 
  -2   0  10     7630.94     8088.95     83.64 o 
   0   0  10     2891.64     2767.57     30.00 o 
   2   0  10     2994.88     3097.54     35.86 o 
   4   0  10       95.99      122.14      5.37 o 
   6   0  10      104.37      108.65     10.74 o 
   8   0  10     4966.56     5233.45     72.86 o 
  10   0  10       20.12        5.14     11.19 o 
 -12   1  10        3.17      -11.24     11.24 o 
 -11   1  10      593.75      658.00     16.36 o 
 -10   1  10       19.01       21.52     10.08 o 
  -9   1  10      228.91      225.64      9.40 o 
  -8   1  10      102.78       72.07      7.16 o 
  -7   1  10      599.73      566.11      8.94 o 
  -6   1  10       46.28       56.48      5.64 o 
  -5   1  10     2592.66     2699.01     23.53 o 
  -4   1  10        9.22        7.34      3.73 o 
  -3   1  10    15986.79    16575.89    123.72 o 
  -2   1  10      291.77      286.05      5.66 o 
  -1   1  10       31.95       44.46      3.12 o 
   0   1  10     1407.46     1515.30     12.46 o 
   1   1  10    11743.60    12691.79     91.78 o 
   2   1  10      107.13      109.97      4.03 o 
   3   1  10      826.87      886.08      8.68 o 
   4   1  10      232.50      257.85      4.98 o 
   5   1  10       69.57       69.24      4.29 o 
   6   1  10      123.17       96.61      5.56 o 
   7   1  10     5399.35     5462.34     52.80 o 
   8   1  10      235.72      217.51      7.76 o 
   9   1  10     1822.57     1840.91     22.50 o 
  10   1  10      173.69      173.23      9.65 o 
  11   1  10      449.87      477.64     12.82 o 
 -12   2  10       39.36       35.78     11.68 o 
 -11   2  10       21.65       25.59     11.75 o 
 -10   2  10     1130.53     1174.29     18.69 o 
  -9   2  10       42.42       36.80      8.13 o 
  -8   2  10       20.83       11.50      6.69 o 
  -7   2  10       30.67       32.77      6.08 o 
  -6   2  10       14.97        8.04      5.50 o 
  -5   2  10       19.99       20.99      4.36 o 
  -4   2  10    16173.00    16847.12    134.93 o 
  -3   2  10     3461.01     3641.40     28.72 o 
  -2   2  10     6666.25     6554.89     51.93 o 
  -1   2  10     4205.38     4282.51     32.03 o 
   0   2  10     6345.91     6538.46     47.97 o 
   1   2  10     2901.58     2887.10     22.12 o 
   2   2  10       30.57       39.74      3.68 o 
   3   2  10      138.22      144.49      4.36 o 
   4   2  10       17.81       27.09      4.04 o 
   5   2  10      191.01      182.41      4.99 o 
   6   2  10      463.59      450.91      7.50 o 
   7   2  10      121.28      105.64      6.72 o 
   8   2  10     2304.22     2249.59     22.61 o 
   9   2  10       31.68       27.77      7.55 o 
  10   2  10        0.46       -8.59      8.59 o 
  11   2  10      509.39      473.36     12.51 o 
 -12   3  10       86.59      100.17     11.47 o 
 -11   3  10      890.86      945.72     18.75 o 
 -10   3  10        4.89        7.00      9.93 o 
  -9   3  10      216.56      205.93      8.97 o 
  -8   3  10      231.55      197.31      7.47 o 
  -7   3  10     1266.66     1221.18     14.15 o 
  -6   3  10      443.86      439.86      7.60 o 
  -5   3  10     4291.48     4444.96     36.41 o 
  -4   3  10      510.56      511.35      7.09 o 
  -3   3  10    10103.30    10225.80     79.28 o 
  -2   3  10     2396.48     2391.05     19.47 o 
  -1   3  10       37.98       54.78      3.10 o 
   0   3  10     1132.40      979.28      8.77 o 
   1   3  10     2857.14     2851.81     22.61 o 
   2   3  10     3470.98     3535.44     32.37 o 
   3   3  10      330.41      309.34      5.56 o 
   4   3  10     1046.49     1085.36     10.45 o 
   5   3  10      166.15      149.39      4.86 o 
   6   3  10       72.41       86.26      5.22 o 
   7   3  10     3452.99     3384.23     31.35 o 
   8   3  10      761.53      759.66     11.83 o 
   9   3  10      742.52      681.96     11.98 o 
  10   3  10      147.56      145.78      8.98 o 
  11   3  10      467.50      501.90     14.40 o 
 -12   4  10      106.84       96.05     13.27 o 
 -11   4  10      138.56      130.10     11.70 o 
 -10   4  10     1040.39     1065.53     19.85 o 
  -9   4  10       76.12       68.77      8.64 o 
  -8   4  10      356.84      383.65      9.30 o 
  -7   4  10        3.39        0.86      6.18 o 
  -6   4  10        8.11        2.72      5.38 o 
  -5   4  10       18.89       19.88      5.12 o 
  -4   4  10     6500.87     6187.27     49.04 o 
  -3   4  10     1606.32     1478.74     13.53 o 
  -2   4  10     4288.23     4310.21     34.74 o 
  -1   4  10     2598.04     2548.00     20.61 o 
   0   4  10     3526.43     3580.86     29.16 o 
   1   4  10     5948.29     6133.97     45.24 o 
   2   4  10     1011.31      960.38      9.55 o 
   3   4  10      180.93      190.11      4.73 o 
   4   4  10      642.51      652.60      7.56 o 
   5   4  10       55.01       44.45      5.70 o 
   6   4  10      234.05      242.51      6.18 o 
   7   4  10      197.33      194.14      7.26 o 
   8   4  10     2708.06     2755.79     27.93 o 
   9   4  10     1498.94     1487.18     19.23 o 
  10   4  10        2.00       -5.92      8.94 o 
  11   4  10      329.67      332.36     15.56 o 
 -12   5  10      549.85      602.28     19.01 o 
 -11   5  10      740.40      755.10     16.09 o 
 -10   5  10      261.62      249.65     10.58 o 
  -9   5  10      182.85      171.38      9.11 o 
  -8   5  10      487.63      401.71      9.31 o 
  -7   5  10     1049.30     1067.65     14.01 o 
  -6   5  10      195.39      200.53      6.86 o 
  -5   5  10      227.55      201.13      6.02 o 
  -4   5  10        2.24        1.67      4.19 o 
  -3   5  10     4891.38     5069.27     42.51 o 
  -2   5  10     2642.48     2564.14     23.36 o 
  -1   5  10     1079.83     1056.83     10.80 o 
   0   5  10     8293.62     8440.42     69.17 o 
   1   5  10     2970.67     2893.92     24.23 o 
   2   5  10     3568.79     3515.04     28.75 o 
   3   5  10      137.50      127.80      4.17 o 
   4   5  10       17.74       10.85      3.99 o 
   5   5  10     2475.83     2516.99     22.21 o 
   6   5  10      745.84      731.19     10.13 o 
   7   5  10     1053.51     1000.57     13.28 o 
   8   5  10      571.30      572.65     11.51 o 
   9   5  10      597.60      631.25     13.03 o 
  10   5  10     1337.96     1326.09     19.40 o 
  11   5  10      146.27      164.31     10.97 o 
 -11   6  10      512.28      526.07     15.43 o 
 -10   6  10      537.91      536.22     16.62 o 
  -9   6  10       48.15       43.12      8.55 o 
  -8   6  10     1421.40     1410.37     18.04 o 
  -7   6  10        3.19        0.36      6.75 o 
  -6   6  10     3653.88     3618.83     32.04 o 
  -5   6  10      932.51      874.71     12.00 o 
  -4   6  10     2161.87     2242.03     19.02 o 
  -3   6  10     4049.31     4137.34     34.02 o 
  -2   6  10       24.36       18.14      4.38 o 
  -1   6  10     7365.00     7384.11     63.06 o 
   0   6  10     1847.71     1817.64     16.16 o 
   1   6  10     3557.43     3398.94     28.22 o 
   2   6  10      133.94      134.29      5.11 o 
   3   6  10       52.05       49.32      4.40 o 
   4   6  10     1927.08     1869.93     17.01 o 
   5   6  10        4.19        5.05      5.61 o 
   6   6  10     1130.53     1162.02     13.61 o 
   7   6  10        1.36        4.09      6.18 o 
   8   6  10      507.41      515.85     11.65 o 
   9   6  10      547.95      567.34     12.04 o 
  10   6  10       86.34       94.60      9.92 o 
  11   6  10     1802.16     1836.51     29.35 o 
 -11   7  10      420.31      417.76     13.47 o 
 -10   7  10      108.19       97.44      9.74 o 
  -9   7  10       52.07       45.72     10.21 o 
  -8   7  10        2.26       -1.51      7.77 o 
  -7   7  10     4195.25     4236.81     38.67 o 
  -6   7  10      613.15      542.93      9.10 o 
  -5   7  10        7.47       10.39      5.55 o 
  -4   7  10      443.39      415.48      6.67 o 
  -3   7  10       65.91       73.70      5.20 o 
  -2   7  10     3886.95     3939.43     35.33 o 
  -1   7  10     1422.34     1469.83     14.88 o 
   0   7  10     4959.53     4950.79     41.44 o 
   1   7  10       99.22       79.92      4.36 o 
   2   7  10      171.25      172.78      5.35 o 
   3   7  10     3828.83     3767.81     32.77 o 
   4   7  10      482.66      400.00      7.58 o 
   5   7  10      465.66      442.29      8.18 o 
   6   7  10       41.16       41.70      6.19 o 
   7   7  10       44.04       52.29      6.80 o 
   8   7  10      286.27      267.40      8.80 o 
   9   7  10       20.26       25.56      9.69 o 
  10   7  10      916.66      971.87     18.11 o 
  11   7  10        8.23       -2.69     10.84 o 
 -11   8  10       71.10       68.07     12.12 o 
 -10   8  10       77.07       71.76     10.65 o 
  -9   8  10       99.02      104.21     14.24 o 
  -8   8  10     1936.62     1986.59     25.22 o 
  -7   8  10       33.13       24.11      7.03 o 
  -6   8  10     3459.58     3484.77     34.44 o 
  -5   8  10      576.58      556.86      9.57 o 
  -4   8  10        5.50        6.57      5.32 o 
  -3   8  10     2676.39     2758.98     24.85 o 
  -2   8  10        2.70        3.17      5.14 o 
  -1   8  10     4664.48     4581.67     39.06 o 
   0   8  10     1246.66     1257.51     12.40 o 
   1   8  10      583.87      549.58      7.66 o 
   2   8  10      113.42      128.61      5.33 o 
   3   8  10      108.84      101.43      6.16 o 
   4   8  10     2749.15     2657.84     25.26 o 
   5   8  10     1789.09     1728.93     19.07 o 
   6   8  10     1660.00     1586.42     18.17 o 
   7   8  10       47.56       34.47      7.65 o 
   8   8  10      163.40      165.27      9.27 o 
   9   8  10     1312.77     1313.35     20.83 o 
  10   8  10        0.22      -11.06     11.06 o 
 -11   9  10      502.70      494.39     17.11 o 
 -10   9  10       46.66       58.01     10.64 o 
  -9   9  10      676.94      684.73     14.95 o 
  -8   9  10      189.62      215.13     11.46 o 
  -7   9  10     1664.16     1721.48     19.79 o 
  -6   9  10      561.31      583.76     10.70 o 
  -5   9  10     1625.08     1616.35     17.67 o 
  -4   9  10      867.25      845.47     11.20 o 
  -3   9  10       82.47       74.70      5.92 o 
  -2   9  10     1109.10     1094.00     13.44 o 
  -1   9  10     1159.88     1104.98     12.75 o 
   0   9  10     1756.13     1669.44     15.67 o 
   1   9  10      135.19      150.27      5.55 o 
   2   9  10       16.55       17.14      5.49 o 
   3   9  10     2524.31     2577.97     25.82 o 
   4   9  10       91.48       88.12      6.37 o 
   5   9  10     4268.94     4302.90     40.97 o 
   6   9  10      541.13      490.30     10.04 o 
   7   9  10       60.06       50.34      8.20 o 
   8   9  10        7.02       11.05      8.81 o 
   9   9  10       23.00       17.09     10.95 o 
  10   9  10      504.32      490.72     15.54 o 
 -10  10  10      161.83      175.18     11.48 o 
  -9  10  10      460.19      517.83     13.36 o 
  -8  10  10     1818.52     1841.77     26.68 o 
  -7  10  10      257.43      248.14      9.01 o 
  -6  10  10     3089.73     3090.57     31.90 o 
  -5  10  10     1596.80     1640.28     18.99 o 
  -4  10  10      681.76      623.37     10.59 o 
  -3  10  10      558.15      519.07      8.81 o 
  -2  10  10     1314.43     1257.70     15.10 o 
  -1  10  10     1111.13     1109.79     13.31 o 
   0  10  10     2105.19     2111.96     20.01 o 
   1  10  10        7.22       12.09      5.39 o 
   2  10  10       13.56       19.01      5.74 o 
   3  10  10       54.66       41.45      6.24 o 
   4  10  10     3848.30     3913.65     35.97 o 
   5  10  10      498.35      489.65      9.80 o 
   6  10  10     1108.15     1084.91     14.70 o 
   7  10  10      468.07      454.66     10.56 o 
   8  10  10      284.21      277.80     10.53 o 
   9  10  10      189.55      181.84     11.06 o 
  10  10  10        7.53       14.25     11.72 o 
 -10  11  10        2.55        1.53     10.76 o 
  -9  11  10       63.86       80.44     11.11 o 
  -8  11  10      504.47      501.47     14.04 o 
  -7  11  10     1914.68     1856.34     22.74 o 
  -6  11  10      329.76      332.38     14.59 o 
  -5  11  10      311.54      294.20      9.03 o 
  -4  11  10     1698.27     1743.40     19.84 o 
  -3  11  10       49.27       70.37      6.73 o 
  -2  11  10      484.82      425.85     10.13 o 
  -1  11  10     1694.74     1567.58     17.73 o 
   0  11  10      890.41      859.20     12.04 o 
   1  11  10      733.62      747.01     10.99 o 
   2  11  10     1243.78     1154.44     13.72 o 
   3  11  10     3340.09     3447.78     32.24 o 
   4  11  10       15.73       19.87      7.10 o 
   5  11  10     2778.10     2667.93     27.65 o 
   6  11  10      523.64      516.38     10.86 o 
   7  11  10      343.65      317.75     10.35 o 
   8  11  10      103.20      124.90     10.28 o 
   9  11  10        8.87       19.44     10.54 o 
  -9  12  10      518.22      517.44     14.98 o 
  -8  12  10      721.02      692.91     16.23 o 
  -7  12  10        1.58       -2.67     10.11 o 
  -6  12  10     2008.03     1934.35     23.23 o 
  -5  12  10     1420.12     1402.67     18.55 o 
  -4  12  10        1.13       -2.88      7.38 o 
  -3  12  10       48.92       65.62      6.74 o 
  -2  12  10      214.82      225.15      9.16 o 
  -1  12  10      175.03      190.50      7.99 o 
   0  12  10     1123.77     1119.14     14.38 o 
   1  12  10      849.58      854.94     12.16 o 
   2  12  10       37.17       34.44      6.87 o 
   3  12  10     2105.49     1975.68     20.65 o 
   4  12  10     1810.82     1833.01     20.64 o 
   5  12  10      262.16      287.33      9.38 o 
   6  12  10      716.81      644.63     11.96 o 
   7  12  10      282.04      239.71     10.24 o 
   8  12  10      112.00      119.95     10.37 o 
   9  12  10        0.15       -2.83     10.43 o 
  -9  13  10        6.84       20.48     11.37 o 
  -8  13  10      385.39      380.67     13.86 o 
  -7  13  10      343.82      330.95     12.41 o 
  -6  13  10      403.67      417.53     13.95 o 
  -5  13  10     1317.82     1269.28     17.84 o 
  -4  13  10     1379.64     1326.38     17.98 o 
  -3  13  10      123.00      125.60      7.65 o 
  -2  13  10       12.50       12.99      7.13 o 
  -1  13  10       61.49       74.04      7.20 o 
   0  13  10      321.79      312.69      9.18 o 
   1  13  10      232.65      214.09      8.70 o 
   2  13  10     2289.82     2287.82     26.93 o 
   3  13  10      796.45      841.16     12.88 o 
   4  13  10      491.40      422.81     10.17 o 
   5  13  10     1166.25     1133.65     23.11 o 
   6  13  10      413.34      395.89     11.17 o 
   7  13  10      172.68      145.87     10.47 o 
   8  13  10      132.34      145.38     11.03 o 
  -8  14  10      430.15      428.26     14.74 o 
  -7  14  10       95.03       79.68     13.00 o 
  -6  14  10     1432.57     1380.74     19.39 o 
  -5  14  10     1025.53     1019.36     16.06 o 
  -4  14  10       95.72      102.60      9.41 o 
  -3  14  10      582.94      554.17     11.26 o 
  -2  14  10      380.76      327.18      9.18 o 
  -1  14  10      298.99      273.40      8.95 o 
   0  14  10      441.73      441.26     11.31 o 
   1  14  10     1388.43     1343.59     18.71 o 
   2  14  10      105.45      114.38      9.13 o 
   3  14  10      942.96     1006.87     14.47 o 
   4  14  10      868.96      908.38     19.11 o 
   5  14  10        2.91        7.81      8.86 o 
   6  14  10      118.61      124.49     10.13 o 
   7  14  10      725.10      707.16     14.26 o 
   8  14  10       74.69       89.54     11.48 o 
  -8  15  10      715.19      751.26     17.48 o 
  -7  15  10      239.00      227.61     13.51 o 
  -6  15  10      364.34      405.08     14.15 o 
  -5  15  10      102.23       99.86      9.75 o 
  -4  15  10      564.94      569.23     12.63 o 
  -3  15  10       15.53        6.80      8.49 o 
  -2  15  10       69.63       73.13      9.16 o 
  -1  15  10      554.25      535.14     11.71 o 
   0  15  10      689.61      644.72     13.11 o 
   1  15  10      648.54      651.73     12.85 o 
   2  15  10     2805.52     2795.54     31.03 o 
   3  15  10      263.31      280.24     11.69 o 
   4  15  10      215.82      207.03     10.46 o 
   5  15  10      385.73      383.88     12.17 o 
   6  15  10      671.14      712.53     16.01 o 
   7  15  10        0.36       11.23      9.60 o 
  -7  16  10       62.55       72.59     12.47 o 
  -6  16  10       28.05       34.22      9.68 o 
  -5  16  10      569.16      574.96     13.72 o 
  -4  16  10      603.69      615.37     14.57 o 
  -3  16  10      161.85      190.80     11.81 o 
  -2  16  10      118.15      127.73      9.30 o 
  -1  16  10       31.85       21.56      9.47 o 
   0  16  10      770.60      760.35     13.69 o 
   1  16  10     1229.97     1220.51     23.58 o 
   2  16  10       79.80      103.12     10.33 o 
   3  16  10      839.58      824.60     15.64 o 
   4  16  10        7.64       15.99      9.05 o 
   5  16  10      151.03      175.55     10.89 o 
   6  16  10        8.52       18.31     10.43 o 
  -6  17  10       58.18       72.53     13.86 o 
  -5  17  10      316.89      334.59     12.52 o 
  -4  17  10      224.95      261.46     12.11 o 
  -3  17  10       56.11       68.57     11.56 o 
  -2  17  10       32.15       34.96      9.82 o 
  -1  17  10      121.45      153.18     10.44 o 
   0  17  10      200.32      208.69     11.16 o 
   1  17  10      255.71      264.91     11.78 o 
   2  17  10     1779.54     1803.29     25.10 o 
   3  17  10       10.28       29.97     10.34 o 
   4  17  10      206.86      190.76     14.20 o 
   5  17  10       48.23       41.97      9.63 o 
  -5  18  10      161.12      184.91     11.84 o 
  -4  18  10      577.94      615.66     15.79 o 
  -3  18  10      221.43      223.45     11.42 o 
  -2  18  10        1.85       18.18      9.55 o 
  -1  18  10        0.24       -1.20      9.95 o 
   0  18  10       23.34       35.48     10.59 o 
   1  18  10      439.78      464.55     14.18 o 
   2  18  10      208.55      232.18     11.89 o 
   3  18  10      501.17      526.22     15.06 o 
   4  18  10       70.70       52.45     11.77 o 
  -3  19  10      224.93      247.10     15.57 o 
  -2  19  10       43.07       57.83     10.56 o 
  -1  19  10        2.39        2.36     11.49 o 
   0  19  10       63.18       81.77     11.57 o 
   1  19  10       11.50       33.33     11.37 o 
   2  19  10      527.69      540.44     23.35 o 
 -11   0  11       94.08       88.04     17.86 o 
  -9   0  11     4000.62     4069.38     53.88 o 
  -7   0  11     2240.05     2481.80     37.12 o 
  -5   0  11     1351.42     1426.96     18.77 o 
  -3   0  11      210.45      199.77      6.41 o 
  -1   0  11      922.87      984.17     12.77 o 
   1   0  11     3758.97     3884.09     41.39 o 
   3   0  11    10079.88    10313.53    106.22 o 
   5   0  11       23.36       27.56      6.93 o 
   7   0  11     5729.35     5925.52     73.67 o 
   9   0  11       32.64       49.03     11.10 o 
  11   0  11       48.37       52.36     14.12 o 
 -12   1  11       68.77       66.42     13.22 o 
 -11   1  11        6.24      -11.67     11.67 o 
 -10   1  11     1162.59     1193.94     17.65 o 
  -9   1  11        2.15       20.15      9.19 o 
  -8   1  11     3286.28     3647.00     34.15 o 
  -7   1  11       17.58       30.23      6.74 o 
  -6   1  11       16.94       19.22      5.64 o 
  -5   1  11     1228.18     1284.98     14.36 o 
  -4   1  11     1531.31     1463.16     13.87 o 
  -3   1  11        5.16        9.46      3.58 o 
  -2   1  11     1071.06     1106.45      9.94 o 
  -1   1  11      152.47      139.35      3.91 o 
   0   1  11      687.76      756.23      7.51 o 
   1   1  11      684.82      732.79      7.36 o 
   2   1  11    17357.92    18136.81    130.68 o 
   3   1  11       96.42      105.69      4.14 o 
   4   1  11     3842.50     3967.31     31.28 o 
   5   1  11      875.76      880.56      9.87 o 
   6   1  11       22.53       24.83      5.81 o 
   7   1  11       32.04       40.40      6.70 o 
   8   1  11      891.32      899.33     13.69 o 
   9   1  11       28.50       27.62      7.71 o 
  10   1  11      154.38      180.06      9.27 o 
  11   1  11        0.62       -3.86      8.94 o 
 -12   2  11        1.11      -11.70     11.70 o 
 -11   2  11       13.48        0.78     10.72 o 
 -10   2  11       26.38       41.26     10.71 o 
  -9   2  11     4883.32     5040.94     48.32 o 
  -8   2  11      390.82      385.86      9.59 o 
  -7   2  11     2311.50     2337.69     22.93 o 
  -6   2  11     1393.56     1443.08     15.50 o 
  -5   2  11     1451.19     1438.33     18.46 o 
  -4   2  11     1427.67     1527.05     14.78 o 
  -3   2  11      268.03      225.06      5.08 o 
  -2   2  11       59.68       49.11      4.10 o 
  -1   2  11     1063.87     1017.19      9.28 o 
   0   2  11      980.62      930.01      9.00 o 
   1   2  11     1181.80     1098.38     10.17 o 
   2   2  11       89.85       88.49      4.00 o 
   3   2  11    11970.52    12599.33     94.54 o 
   4   2  11     1927.39     1894.09     18.92 o 
   5   2  11      457.11      472.99      6.85 o 
   6   2  11      222.54      225.27      6.46 o 
   7   2  11       80.79      106.66      6.74 o 
   8   2  11      117.50      109.47      7.49 o 
   9   2  11      150.39      169.93      8.48 o 
  10   2  11       23.41       24.88      8.17 o 
  11   2  11        1.60       -6.02     10.61 o 
 -12   3  11      343.32      359.03     14.74 o 
 -11   3  11       89.86       75.25     11.59 o 
 -10   3  11      303.23      293.80     12.00 o 
  -9   3  11      298.88      274.23     10.47 o 
  -8   3  11     3022.95     3196.80     37.46 o 
  -7   3  11     2042.82     2057.48     20.91 o 
  -6   3  11      138.66      110.54      7.00 o 
  -5   3  11     1357.14     1364.60     16.28 o 
  -4   3  11     1072.92     1084.15     11.05 o 
  -3   3  11       18.74       22.01      4.10 o 
  -2   3  11       23.07       17.40      3.83 o 
  -1   3  11     1444.65     1410.76     14.44 o 
   0   3  11      887.14      849.10      8.20 o 
   1   3  11      812.64      785.48      7.99 o 
   2   3  11    13836.73    14343.38    107.28 o 
   3   3  11     1119.70     1053.81     10.93 o 
   4   3  11     3339.29     3366.18     27.00 o 
   5   3  11     3231.79     3374.47     27.30 o 
   6   3  11      339.08      320.64      7.04 o 
   7   3  11      395.53      362.61      8.31 o 
   8   3  11      111.02      120.68      7.65 o 
   9   3  11      457.48      450.74     11.12 o 
  10   3  11      204.64      198.61     10.47 o 
  11   3  11      115.65      105.94     10.96 o 
 -12   4  11      101.88       91.13     15.23 o 
 -11   4  11        8.98       -8.73     11.20 o 
 -10   4  11      385.85      403.77     12.86 o 
  -9   4  11     1448.85     1446.09     19.51 o 
  -8   4  11       53.09       49.32      7.70 o 
  -7   4  11     1104.31     1098.93     14.37 o 
  -6   4  11     2690.95     2735.87     24.83 o 
  -5   4  11     1019.48     1096.79     12.90 o 
  -4   4  11     1074.87     1033.06     10.46 o 
  -3   4  11      928.21      937.86      9.84 o 
  -2   4  11     1394.17     1354.18     13.66 o 
  -1   4  11     1458.91     1439.84     14.34 o 
   0   4  11     2399.73     2286.41     18.79 o 
   1   4  11      339.20      333.91      4.82 o 
   2   4  11     1733.23     1609.38     13.94 o 
   3   4  11     5328.06     5410.63     41.82 o 
   4   4  11      566.78      588.60      7.44 o 
   5   4  11      287.48      253.68      5.78 o 
   6   4  11     1449.88     1393.94     13.85 o 
   7   4  11     1782.83     1739.02     20.26 o 
   8   4  11      457.09      460.71     10.59 o 
   9   4  11       72.08       51.12      9.07 o 
  10   4  11      548.94      573.18     15.91 o 
  11   4  11      128.61      118.50     10.53 o 
 -11   5  11      278.14      269.50     12.51 o 
 -10   5  11        5.25        1.13     10.32 o 
  -9   5  11       94.02       73.99      9.03 o 
  -8   5  11      999.45      977.28     14.18 o 
  -7   5  11      463.25      484.07     10.09 o 
  -6   5  11      485.82      458.80      8.46 o 
  -5   5  11     2478.09     2430.68     22.50 o 
  -4   5  11     3849.94     3719.06     34.58 o 
  -3   5  11       30.99       27.26      4.36 o 
  -2   5  11     3780.37     3883.10     36.53 o 
  -1   5  11     1814.33     1847.91     17.18 o 
   0   5  11      468.94      430.67      6.48 o 
   1   5  11     1149.20     1131.96     11.65 o 
   2   5  11     3722.31     3855.37     31.69 o 
   3   5  11      871.72      922.82     10.33 o 
   4   5  11     3537.19     3453.65     28.92 o 
   5   5  11     8286.34     8273.86     68.29 o 
   6   5  11      408.86      359.69      8.44 o 
   7   5  11     1014.38      998.70     14.25 o 
   8   5  11      500.64      498.19     11.13 o 
   9   5  11      300.89      311.59     10.34 o 
  10   5  11     1260.51     1300.15     19.44 o 
  11   5  11      256.60      251.59     11.99 o 
 -11   6  11      133.77      158.73     12.20 o 
 -10   6  11      421.23      457.47     12.96 o 
  -9   6  11      765.95      701.59     13.04 o 
  -8   6  11       84.44       76.72      8.67 o 
  -7   6  11        0.61       -6.03      7.04 o 
  -6   6  11      590.26      600.99      9.44 o 
  -5   6  11     1177.12     1070.89     12.27 o 
  -4   6  11     3639.21     3568.10     29.91 o 
  -3   6  11      224.95      215.10      5.39 o 
  -2   6  11      287.32      252.69      6.12 o 
  -1   6  11     5021.50     5135.14     43.35 o 
   0   6  11     2194.28     2140.95     19.57 o 
   1   6  11      101.48       88.40      4.50 o 
   2   6  11     1318.64     1315.09     13.42 o 
   3   6  11     1406.43     1382.09     14.68 o 
   4   6  11     4733.08     4636.68     39.82 o 
   5   6  11     2728.89     2666.69     25.25 o 
   6   6  11     1261.15     1193.09     13.93 o 
   7   6  11      446.95      397.40      9.48 o 
   8   6  11      344.59      350.68     12.66 o 
   9   6  11      122.38      117.33     10.43 o 
  10   6  11       82.28       87.99     11.02 o 
 -11   7  11      156.94      159.38     13.71 o 
 -10   7  11        0.78       -5.21      9.81 o 
  -9   7  11      342.07      305.81     10.82 o 
  -8   7  11      256.22      229.61      9.45 o 
  -7   7  11      665.47      635.95     11.81 o 
  -6   7  11     1197.47     1136.09     14.76 o 
  -5   7  11      631.16      620.89      9.90 o 
  -4   7  11     2217.27     2112.07     19.98 o 
  -3   7  11      122.11      107.06      5.27 o 
  -2   7  11     2213.98     2213.32     22.23 o 
  -1   7  11     1492.57     1517.52     15.85 o 
   0   7  11     6434.23     6330.40     50.89 o 
   1   7  11     1049.09     1046.54     10.85 o 
   2   7  11     1110.54     1121.05     12.12 o 
   3   7  11      985.17      976.96     11.65 o 
   4   7  11      404.15      413.64      7.85 o 
   5   7  11     4229.52     4262.88     40.33 o 
   6   7  11     1557.05     1469.89     17.26 o 
   7   7  11      748.48      730.95     11.87 o 
   8   7  11       11.60       -1.32      9.98 o 
   9   7  11      126.62      115.92     10.47 o 
  10   7  11      725.82      799.17     17.00 o 
 -11   8  11       95.12       86.13     13.62 o 
 -10   8  11      300.40      286.91     12.22 o 
  -9   8  11      135.72      114.33     10.56 o 
  -8   8  11       19.61       11.20      9.20 o 
  -7   8  11       11.62        9.46      7.26 o 
  -6   8  11     2650.79     2515.94     26.42 o 
  -5   8  11      873.41      880.70     13.53 o 
  -4   8  11      815.78      853.77     11.22 o 
  -3   8  11       17.70       20.15      5.49 o 
  -2   8  11        4.95        3.68      6.02 o 
  -1   8  11     8261.90     8459.34     73.07 o 
   0   8  11      843.90      780.57      9.64 o 
   1   8  11     2789.02     2791.98     26.09 o 
   2   8  11      102.00       83.53      5.33 o 
   3   8  11      322.13      286.33      7.48 o 
   4   8  11       41.29       32.47      6.19 o 
   5   8  11      742.76      731.96     11.40 o 
   6   8  11     1910.64     1827.87     20.41 o 
   7   8  11      427.34      402.06     11.66 o 
   8   8  11       92.01      116.55      9.76 o 
   9   8  11      116.02      120.26     10.79 o 
  10   8  11        1.73       -5.12     10.94 o 
 -10   9  11      165.64      176.41     11.75 o 
  -9   9  11       51.27       30.75     10.30 o 
  -8   9  11       32.80       34.94      9.58 o 
  -7   9  11      109.17      114.79     11.11 o 
  -6   9  11     1694.26     1701.45     20.71 o 
  -5   9  11      965.31      878.69     13.01 o 
  -4   9  11     3125.72     3173.43     31.73 o 
  -3   9  11       37.50       39.40      6.00 o 
  -2   9  11     4279.59     4270.44     38.85 o 
  -1   9  11       23.52       29.35      6.30 o 
   0   9  11     3409.92     3405.06     30.19 o 
   1   9  11       70.17       73.03      5.47 o 
   2   9  11      543.11      527.16      8.56 o 
   3   9  11      704.26      673.97     12.52 o 
   4   9  11        7.90        2.19      6.52 o 
   5   9  11     1565.60     1476.23     17.39 o 
   6   9  11     1089.76     1020.33     14.21 o 
   7   9  11      373.19      345.88      9.80 o 
   8   9  11       43.14       39.04      9.32 o 
   9   9  11       11.10       12.76     10.50 o 
  10   9  11     1020.45     1106.38     27.78 o 
 -10  10  11      219.38      229.11     12.91 o 
  -9  10  11       20.07       19.00     11.63 o 
  -8  10  11       25.04       23.33     10.84 o 
  -7  10  11      314.21      294.71     10.07 o 
  -6  10  11      327.53      340.46     10.01 o 
  -5  10  11     1305.42     1346.02     16.83 o 
  -4  10  11      509.38      459.76      9.66 o 
  -3  10  11        1.95       -1.33      6.14 o 
  -2  10  11      477.49      449.44     10.06 o 
  -1  10  11     5496.01     5454.90     48.64 o 
   0  10  11       23.45       29.83      6.07 o 
   1  10  11      843.24      852.08     11.13 o 
   2  10  11     1857.30     1700.90     17.76 o 
   3  10  11        3.69        8.89      6.37 o 
   4  10  11      322.37      316.05      8.41 o 
   5  10  11     1060.20     1014.87     13.98 o 
   6  10  11      100.55       91.97      7.87 o 
   7  10  11      309.32      313.51      9.93 o 
   8  10  11       40.87       49.58      9.07 o 
   9  10  11      126.00      124.97     12.13 o 
 -10  11  11       66.57       77.88     12.01 o 
  -9  11  11       90.02       65.76     11.81 o 
  -8  11  11      129.57      137.05     11.77 o 
  -7  11  11      241.95      245.58      9.98 o 
  -6  11  11     2639.69     2596.57     27.81 o 
  -5  11  11       71.83       76.79      7.61 o 
  -4  11  11     1518.67     1411.30     17.43 o 
  -3  11  11      626.10      633.60     10.40 o 
  -2  11  11     2846.23     2826.75     28.69 o 
  -1  11  11       98.77      106.07      7.10 o 
   0  11  11     1720.64     1696.07     20.01 o 
   1  11  11     1148.46     1204.19     15.95 o 
   2  11  11       17.43       14.16      6.05 o 
   3  11  11       69.06       80.43      6.75 o 
   4  11  11      252.77      214.78      8.00 o 
   5  11  11      155.28      160.83      8.19 o 
   6  11  11      690.36      687.73     14.66 o 
   7  11  11       64.20       78.89      8.78 o 
   8  11  11       13.49       31.86      9.85 o 
   9  11  11       89.89       93.16     12.06 o 
  -9  12  11        3.50       -7.33     11.70 o 
  -8  12  11        0.60       -5.84     11.55 o 
  -7  12  11      396.55      391.21     11.43 o 
  -6  12  11       22.35       24.64      9.26 o 
  -5  12  11      433.32      397.17     10.28 o 
  -4  12  11     1763.61     1760.78     21.03 o 
  -3  12  11        1.95        7.69      6.64 o 
  -2  12  11      980.66      922.10     15.40 o 
  -1  12  11     2778.12     2806.43     29.72 o 
   0  12  11     1938.88     1856.88     21.69 o 
   1  12  11     1022.47      985.08     14.58 o 
   2  12  11      336.72      347.90     10.89 o 
   3  12  11      133.55      125.22      7.32 o 
   4  12  11       37.16       28.85      7.28 o 
   5  12  11      483.11      500.66     12.16 o 
   6  12  11       15.66       19.83      8.41 o 
   7  12  11       37.58       27.30      8.79 o 
   8  12  11      442.41      473.98     13.10 o 
  -9  13  11      188.31      243.51     14.37 o 
  -8  13  11      121.68      111.66     12.29 o 
  -7  13  11        1.77        7.08     10.25 o 
  -6  13  11     1369.65     1383.68     19.26 o 
  -5  13  11       78.02       88.00      9.17 o 
  -4  13  11      739.71      679.49     12.26 o 
  -3  13  11     2755.58     2739.03     27.48 o 
  -2  13  11      184.40      204.34     10.90 o 
  -1  13  11      147.36      131.24      8.27 o 
   0  13  11      507.06      560.08     11.24 o 
   1  13  11      203.14      201.25      8.92 o 
   2  13  11      436.26      388.31     10.31 o 
   3  13  11      253.75      249.07      9.11 o 
   4  13  11      325.16      318.07      9.65 o 
   5  13  11       18.02       25.94      8.52 o 
   6  13  11      631.58      676.06     13.94 o 
   7  13  11      459.77      557.95     12.99 o 
   8  13  11        8.18       -4.98     10.70 o 
  -8  14  11        9.76        4.00     12.01 o 
  -7  14  11      179.65      182.62     11.65 o 
  -6  14  11       24.20       34.81      9.69 o 
  -5  14  11      155.99      145.83     11.53 o 
  -4  14  11     1149.63     1152.21     17.34 o 
  -3  14  11        1.23       24.55      7.80 o 
  -2  14  11     2172.90     2092.18     39.02 o 
  -1  14  11     1312.54     1265.12     17.36 o 
   0  14  11       21.37       24.63      8.55 o 
   1  14  11      341.71      367.62     10.69 o 
   2  14  11      768.15      720.03     13.14 o 
   3  14  11      143.47      143.53      9.31 o 
   4  14  11        0.05        2.65      8.35 o 
   5  14  11      261.14      266.40     12.21 o 
   6  14  11       92.05       90.45      9.74 o 
   7  14  11      137.07      157.32     10.24 o 
  -7  15  11      113.73      102.54     12.53 o 
  -6  15  11      676.12      690.09     14.47 o 
  -5  15  11       10.12       12.84      9.56 o 
  -4  15  11      614.66      589.42     13.87 o 
  -3  15  11     2693.45     2715.49     32.00 o 
  -2  15  11      664.32      634.98     12.60 o 
  -1  15  11     1221.65     1140.64     16.63 o 
   0  15  11       20.75       13.04      9.28 o 
   1  15  11      868.69      894.19     14.95 o 
   2  15  11        7.36       30.56      9.22 o 
   3  15  11      163.10      169.88      9.91 o 
   4  15  11       79.87       94.95     11.09 o 
   5  15  11      238.14      227.80     10.89 o 
   6  15  11      371.80      371.46     13.53 o 
   7  15  11      609.71      651.03     16.12 o 
  -7  16  11       11.35       27.57     32.02 o 
  -6  16  11       68.80       69.54     10.24 o 
  -5  16  11        7.97       20.67     10.62 o 
  -4  16  11     1477.89     1485.23     21.68 o 
  -3  16  11       40.83       48.05     10.52 o 
  -2  16  11     2152.68     2198.13     29.19 o 
  -1  16  11       44.89       35.95      9.23 o 
   0  16  11      205.95      205.23     10.50 o 
   1  16  11       12.35       23.61      9.77 o 
   2  16  11      429.05      427.49     12.09 o 
   3  16  11      126.32      143.27     10.86 o 
   4  16  11       92.98       96.88     11.08 o 
   5  16  11      116.19      123.11     11.45 o 
   6  16  11      363.43      351.67     12.47 o 
  -5  17  11        4.17       17.33     10.43 o 
  -4  17  11       74.86       62.01     10.94 o 
  -3  17  11     1674.25     1681.31     25.13 o 
  -2  17  11      137.64      132.51     10.89 o 
  -1  17  11      121.14      140.02     10.94 o 
   0  17  11        3.63        0.84     10.21 o 
   1  17  11      345.10      355.89     11.99 o 
   2  17  11      314.86      340.11     12.45 o 
   3  17  11       15.18       19.25     11.08 o 
   4  17  11      255.64      242.42     12.51 o 
   5  17  11        6.43        5.25     11.01 o 
  -4  18  11      992.11      994.50     19.97 o 
  -3  18  11       62.94       72.71     12.18 o 
  -2  18  11      678.33      677.90     20.65 o 
  -1  18  11       47.92       52.51     10.74 o 
   0  18  11       79.31       77.57     11.78 o 
   1  18  11      297.11      308.32     12.91 o 
   2  18  11      296.26      305.07     14.66 o 
   3  18  11      143.56      132.19     12.14 o 
  -2  19  11       28.33       31.38     12.70 o 
  -1  19  11      374.20      351.95     13.37 o 
   0  19  11      955.33      912.07     18.25 o 
   1  19  11      182.98      209.81     18.07 o 
 -12   0  12      474.64      541.16     23.90 o 
 -10   0  12       90.33       97.63     13.93 o 
  -8   0  12        5.12        6.95     10.80 o 
  -6   0  12      160.15      178.33     11.05 o 
  -4   0  12     3453.85     3485.41     38.26 o 
  -2   0  12    16810.37    17155.71    175.29 o 
   0   0  12     1433.52     1497.35     17.97 o 
   2   0  12      430.78      412.85     12.87 o 
   4   0  12      726.35      697.33     11.96 o 
   6   0  12        2.28       -7.84      8.43 o 
   8   0  12     3037.08     3080.76     41.93 o 
  10   0  12     1156.55     1269.92     34.84 o 
 -12   1  12       43.61       41.25     14.83 o 
 -11   1  12      126.64      126.66     11.81 o 
 -10   1  12       78.62      100.05     11.13 o 
  -9   1  12      480.05      508.41     10.90 o 
  -8   1  12      236.86      204.60      8.53 o 
  -7   1  12     2088.10     1915.67     21.63 o 
  -6   1  12      166.62      156.57     12.04 o 
  -5   1  12       34.65       50.29      5.24 o 
  -4   1  12      173.18      185.53      6.60 o 
  -3   1  12    12306.67    12866.96    100.48 o 
  -2   1  12       84.14      100.59      4.51 o 
  -1   1  12     7448.98     7946.90     58.31 o 
   0   1  12        2.94        3.04      3.66 o 
   1   1  12      770.85      731.80      7.56 o 
   2   1  12     1029.59     1097.17     10.07 o 
   3   1  12      201.59      212.42      5.32 o 
   4   1  12       39.85       50.59      4.57 o 
   5   1  12     2337.54     2411.91     24.35 o 
   6   1  12     1205.87     1154.81     15.78 o 
   7   1  12     2500.88     2483.96     24.28 o 
   8   1  12       12.51       11.21      7.15 o 
   9   1  12     2251.57     2337.58     24.10 o 
  10   1  12       45.04       52.11      8.48 o 
  11   1  12       17.77       26.14     11.06 o 
 -11   2  12       25.94       24.81     11.52 o 
 -10   2  12      392.99      408.43     13.16 o 
  -9   2  12       59.01       51.17      9.38 o 
  -8   2  12       86.05       70.89      7.96 o 
  -7   2  12      367.44      356.98      8.93 o 
  -6   2  12     1209.03     1282.79     14.90 o 
  -5   2  12      307.95      294.70      6.63 o 
  -4   2  12     3884.87     3873.03     31.78 o 
  -3   2  12       45.27       53.83      4.45 o 
  -2   2  12    12853.07    13378.68    100.37 o 
  -1   2  12     1458.06     1443.61     12.45 o 
   0   2  12      204.92      186.40      4.34 o 
   1   2  12     1174.38     1140.23     10.30 o 
   2   2  12      518.12      499.11      6.49 o 
   3   2  12      704.62      646.48      8.31 o 
   4   2  12      566.46      577.50      7.41 o 
   5   2  12      580.75      580.60      7.99 o 
   6   2  12       63.79       69.29      5.82 o 
   7   2  12      225.45      208.91      7.57 o 
   8   2  12      669.66      664.86     10.79 o 
   9   2  12       28.19       19.64      8.52 o 
  10   2  12      934.19      943.13     17.38 o 
  11   2  12      224.18      247.37     12.19 o 
 -11   3  12      312.84      326.48     13.10 o 
 -10   3  12       45.68       49.34     10.98 o 
  -9   3  12      364.32      352.04     11.40 o 
  -8   3  12      376.12      380.48     10.51 o 
  -7   3  12     2809.98     2661.01     27.05 o 
  -6   3  12      341.70      310.33     14.61 o 
  -5   3  12        5.63        6.00      5.30 o 
  -4   3  12      632.44      606.74      7.99 o 
  -3   3  12     4528.92     4580.73     37.27 o 
  -2   3  12        4.51        0.60      4.15 o 
  -1   3  12     5014.52     5146.01     38.51 o 
   0   3  12     2624.62     2652.33     20.83 o 
   1   3  12      219.47      172.58      4.30 o 
   2   3  12     2060.79     2145.80     18.66 o 
   3   3  12        7.64        7.49      4.60 o 
   4   3  12     4778.22     4756.16     44.30 o 
   5   3  12     2406.41     2387.07     20.23 o 
   6   3  12       48.68       61.60      6.93 o 
   7   3  12      597.97      582.13     10.55 o 
   8   3  12      293.12      283.33      9.74 o 
   9   3  12      893.75      864.47     14.62 o 
  10   3  12       32.91       43.72      9.32 o 
  11   3  12       35.91       27.28      9.72 o 
 -11   4  12       62.48       72.63     11.85 o 
 -10   4  12      370.12      382.80     13.05 o 
  -9   4  12      100.88      114.35      9.95 o 
  -8   4  12        2.25       -1.64      8.47 o 
  -7   4  12       53.75       28.63      7.96 o 
  -6   4  12      392.20      418.39      7.92 o 
  -5   4  12     1923.45     1816.38     21.67 o 
  -4   4  12      674.28      656.14      8.41 o 
  -3   4  12      836.01      852.82     11.54 o 
  -2   4  12     5412.60     5367.91     41.64 o 
  -1   4  12     1460.94     1395.76     12.76 o 
   0   4  12       10.70        6.40      3.08 o 
   1   4  12     3410.61     3330.84     26.50 o 
   2   4  12     1467.85     1371.92     13.09 o 
   3   4  12      977.55     1005.42     11.60 o 
   4   4  12     1450.32     1397.19     13.76 o 
   5   4  12      160.08      152.67      6.34 o 
   6   4  12      682.16      660.67     10.09 o 
   7   4  12      708.96      709.78     12.11 o 
   8   4  12      926.91      899.87     14.21 o 
   9   4  12       75.75       84.63      8.97 o 
  10   4  12      354.09      354.29     11.63 o 
  11   4  12      104.66      133.68     14.41 o 
 -11   5  12      394.52      402.79     14.69 o 
 -10   5  12      257.34      248.15     11.25 o 
  -9   5  12       79.96       84.85      9.80 o 
  -8   5  12      128.63      115.45      9.03 o 
  -7   5  12      314.46      318.40      9.06 o 
  -6   5  12      327.16      334.89      7.88 o 
  -5   5  12      191.18      214.08      7.36 o 
  -4   5  12      981.23      972.04     11.61 o 
  -3   5  12     1417.55     1320.15     14.61 o 
  -2   5  12      860.78      893.44      9.83 o 
  -1   5  12     1561.16     1559.39     15.31 o 
   0   5  12     2223.10     2107.41     18.69 o 
   1   5  12      765.06      707.81      8.36 o 
   2   5  12     4684.91     4817.27     40.97 o 
   3   5  12      261.24      266.81      6.55 o 
   4   5  12      236.09      226.81      6.39 o 
   5   5  12     3588.81     3665.74     32.07 o 
   6   5  12      585.02      593.71      9.62 o 
   7   5  12       67.52       66.24      8.02 o 
   8   5  12      275.80      246.22     10.52 o 
   9   5  12      635.19      604.41     13.86 o 
  10   5  12      111.47      116.50     11.23 o 
 -11   6  12      136.96      129.86     14.34 o 
 -10   6  12      592.17      643.22     15.82 o 
  -9   6  12       17.54       18.06      9.67 o 
  -8   6  12      120.83      116.26      8.71 o 
  -7   6  12      409.48      361.25      9.89 o 
  -6   6  12     1625.17     1632.22     17.87 o 
  -5   6  12     2377.09     2432.65     23.95 o 
  -4   6  12        5.56        2.69      5.22 o 
  -3   6  12      716.61      670.37      8.68 o 
  -2   6  12     1182.03     1034.47     12.42 o 
  -1   6  12      844.38      738.42      9.23 o 
   0   6  12     1572.71     1491.02     14.75 o 
   1   6  12     1386.42     1335.58     12.99 o 
   2   6  12      672.44      668.94      8.89 o 
   3   6  12      254.35      239.92      6.46 o 
   4   6  12      857.41      858.90     10.69 o 
   5   6  12      266.22      268.38      7.68 o 
   6   6  12      895.81      865.16     13.92 o 
   7   6  12      515.15      464.62     11.68 o 
   8   6  12      223.62      220.62     11.92 o 
   9   6  12       37.81       56.85     10.33 o 
  10   6  12      372.86      366.37     13.46 o 
 -11   7  12      349.84      354.60     24.26 o 
 -10   7  12       93.49      109.82     11.79 o 
  -9   7  12      446.81      404.69     12.57 o 
  -8   7  12       43.52       11.90      8.03 o 
  -7   7  12     1818.73     1700.07     22.44 o 
  -6   7  12      571.70      501.37     10.18 o 
  -5   7  12      628.97      614.74     10.65 o 
  -4   7  12     1316.59     1273.23     13.79 o 
  -3   7  12      188.25      219.11      6.70 o 
  -2   7  12       14.58       31.61      5.39 o 
  -1   7  12       40.31       47.87      5.30 o 
   0   7  12     1763.04     1672.50     17.22 o 
   1   7  12     2903.17     2994.42     26.75 o 
   2   7  12       17.49       23.50      5.07 o 
   3   7  12     1086.84     1030.76     11.83 o 
   4   7  12     2458.42     2405.32     23.52 o 
   5   7  12     1176.62     1188.21     14.80 o 
   6   7  12     1340.60     1298.27     16.04 o 
   7   7  12      473.08      421.44     11.40 o 
   8   7  12      276.60      219.10     10.99 o 
   9   7  12        2.19        1.22     10.32 o 
  10   7  12      386.33      388.84     13.84 o 
 -10   8  12      270.72      263.11     16.60 o 
  -9   8  12        0.25       -5.88      9.28 o 
  -8   8  12       63.70       67.83      9.96 o 
  -7   8  12       20.03        2.53      8.31 o 
  -6   8  12     3008.24     2847.33     29.40 o 
  -5   8  12     1371.79     1230.46     15.73 o 
  -4   8  12      915.66      876.66     12.53 o 
  -3   8  12       91.27       87.31      6.31 o 
  -2   8  12        0.29       -4.67      5.87 o 
  -1   8  12     2255.38     2199.71     21.56 o 
   0   8  12      964.56      919.92     11.39 o 
   1   8  12     1417.48     1368.44     14.36 o 
   2   8  12     5658.89     5678.17     48.21 o 
   3   8  12       38.64       36.21      5.87 o 
   4   8  12      285.63      304.72      8.13 o 
   5   8  12      417.00      388.99      8.96 o 
   6   8  12     1480.96     1436.38     17.53 o 
   7   8  12      598.53      566.45     11.91 o 
   8   8  12        0.67       -0.93      9.51 o 
   9   8  12      290.60      360.00     12.53 o 
  10   8  12        5.80       -1.35     10.92 o 
 -10   9  12       12.52       26.28     11.43 o 
  -9   9  12       55.15       38.56     11.48 o 
  -8   9  12       88.62       74.89      9.98 o 
  -7   9  12      219.91      225.99     12.02 o 
  -6   9  12      128.05      136.21      8.77 o 
  -5   9  12     1542.85     1522.69     18.29 o 
  -4   9  12     1943.63     1852.11     20.73 o 
  -3   9  12      612.75      528.50      9.32 o 
  -2   9  12        0.27        3.70      6.33 o 
  -1   9  12       79.09      115.10      6.70 o 
   0   9  12     2580.98     2437.95     22.79 o 
   1   9  12     3622.25     3630.72     33.73 o 
   2   9  12      884.49      882.10     11.47 o 
   3   9  12      336.25      336.28      8.20 o 
   4   9  12       52.12       54.24      6.79 o 
   5   9  12     2180.82     2288.50     25.55 o 
   6   9  12      955.00      953.73     13.92 o 
   7   9  12      569.07      555.02     14.11 o 
   8   9  12      275.03      234.44     11.39 o 
   9   9  12        9.23        8.25     10.11 o 
 -10  10  12      800.06      791.86     19.43 o 
  -9  10  12      122.08      139.34     12.29 o 
  -8  10  12       52.67       48.26     10.92 o 
  -7  10  12      263.54      259.69     10.67 o 
  -6  10  12      997.95     1005.73     14.63 o 
  -5  10  12      555.57      556.32     11.27 o 
  -4  10  12      282.11      258.42      9.24 o 
  -3  10  12      531.76      491.63      9.41 o 
  -2  10  12      823.09      820.98     11.49 o 
  -1  10  12      530.83      537.89     10.70 o 
   0  10  12     7663.37     7710.80     74.10 o 
   1  10  12      475.72      477.20      9.25 o 
   2  10  12      381.91      382.47      8.14 o 
   3  10  12      121.16      105.76      6.90 o 
   4  10  12     1066.97     1071.99     14.29 o 
   5  10  12       48.39       55.26      7.66 o 
   6  10  12     1197.63     1264.38     17.12 o 
   7  10  12      546.70      533.81     11.60 o 
   8  10  12       10.62        2.21     10.25 o 
   9  10  12        1.83       -9.35     10.67 o 
  -9  11  12      599.93      570.32     15.99 o 
  -8  11  12      779.30      766.32     16.77 o 
  -7  11  12      709.40      703.78     13.76 o 
  -6  11  12        3.44       14.46      8.18 o 
  -5  11  12      112.71      133.05      8.62 o 
  -4  11  12      631.47      653.64     11.81 o 
  -3  11  12       25.86       21.27      6.82 o 
  -2  11  12       19.45       22.14      6.87 o 
  -1  11  12     1054.69     1065.29     14.92 o 
   0  11  12      580.79      536.32     10.84 o 
   1  11  12     2904.56     2870.84     30.55 o 
   2  11  12     1443.57     1337.14     16.35 o 
   3  11  12        4.02        2.34      6.38 o 
   4  11  12      464.74      461.08     10.05 o 
   5  11  12     1465.55     1524.39     20.13 o 
   6  11  12      350.02      347.58     10.01 o 
   7  11  12      248.50      227.65      9.77 o 
   8  11  12      174.59      200.94     10.19 o 
   9  11  12       75.04       90.97     12.41 o 
  -9  12  12      352.26      390.30     14.94 o 
  -8  12  12        0.09        3.90     11.24 o 
  -7  12  12      636.63      666.13     13.64 o 
  -6  12  12     1431.19     1447.81     19.80 o 
  -5  12  12      278.42      279.36      9.76 o 
  -4  12  12      183.24      184.14      8.65 o 
  -3  12  12      545.67      518.67      9.93 o 
  -2  12  12      604.83      651.69     11.03 o 
  -1  12  12      109.69      124.18      8.62 o 
   0  12  12     1557.14     1504.59     19.09 o 
   1  12  12      191.47      207.88      8.75 o 
   2  12  12     1604.06     1535.74     19.38 o 
   3  12  12     2314.47     2198.17     22.72 o 
   4  12  12      477.21      471.15     10.47 o 
   5  12  12       72.96       63.34      8.49 o 
   6  12  12      552.46      552.18     12.89 o 
   7  12  12      125.34      138.23      9.28 o 
   8  12  12        2.03        6.08     10.50 o 
  -8  13  12      723.48      812.69     18.22 o 
  -7  13  12      101.47      121.54      9.59 o 
  -6  13  12      267.62      282.53     11.12 o 
  -5  13  12      353.69      350.08     11.41 o 
  -4  13  12      465.21      468.68     11.36 o 
  -3  13  12       60.10       81.72      7.92 o 
  -2  13  12       20.05       24.14      7.91 o 
  -1  13  12       10.48       22.10      8.14 o 
   0  13  12        7.42       18.78      8.09 o 
   1  13  12     3204.66     3180.78     34.02 o 
   2  13  12     1435.15     1418.60     19.02 o 
   3  13  12      296.76      306.29     12.47 o 
   4  13  12     1904.82     1844.57     22.64 o 
   5  13  12      238.85      242.55      9.41 o 
   6  13  12        2.44       -8.34      9.10 o 
   7  13  12      248.75      246.00     10.56 o 
   8  13  12       48.78       80.64     21.35 o 
  -8  14  12       85.51      111.41     12.88 o 
  -7  14  12     1120.23     1177.05     21.39 o 
  -6  14  12      527.89      494.72     12.72 o 
  -5  14  12        2.62       11.01      9.46 o 
  -4  14  12        3.45       -1.12      8.97 o 
  -3  14  12      402.86      376.80     10.93 o 
  -2  14  12        8.33        8.21      8.30 o 
  -1  14  12       37.38       35.57      8.40 o 
   0  14  12     1985.93     1949.08     24.63 o 
   1  14  12       63.73       89.01      8.91 o 
   2  14  12      528.52      518.12     12.04 o 
   3  14  12     1637.33     1586.95     20.84 o 
   4  14  12        1.48       -6.29      9.64 o 
   5  14  12     1154.48     1186.01     25.12 o 
   6  14  12       48.12       61.39      9.75 o 
   7  14  12      147.12      160.03     10.78 o 
  -7  15  12      180.63      200.14     18.49 o 
  -6  15  12       17.01       23.17     10.21 o 
  -5  15  12       14.77       -0.65      9.86 o 
  -4  15  12       39.04       56.87     10.61 o 
  -3  15  12      194.80      184.32     10.85 o 
  -2  15  12        4.07        9.96      9.26 o 
  -1  15  12      227.89      244.05     10.33 o 
   0  15  12       21.90       19.60      9.25 o 
   1  15  12      815.40      791.37     14.22 o 
   2  15  12      827.86      838.96     14.92 o 
   3  15  12        9.68       11.99      9.22 o 
   4  15  12     1821.35     1842.01     26.62 o 
   5  15  12       69.06       93.37     11.32 o 
   6  15  12       22.95       25.86     10.14 o 
  -6  16  12       32.84       29.00     10.29 o 
  -5  16  12        0.38        1.97     10.33 o 
  -4  16  12      308.66      324.13     13.40 o 
  -3  16  12        1.93       -3.66     10.87 o 
  -2  16  12       62.17       65.89     10.57 o 
  -1  16  12      143.10      135.93      9.68 o 
   0  16  12      493.68      502.73     13.04 o 
   1  16  12      213.64      239.08     10.59 o 
   2  16  12      104.65      108.01     10.82 o 
   3  16  12     1434.12     1452.49     22.79 o 
   4  16  12       63.00       56.68     11.50 o 
   5  16  12       71.14       79.35     11.79 o 
  -5  17  12      258.72      256.31     11.74 o 
  -4  17  12        3.38       18.74     10.68 o 
  -3  17  12       71.70       86.01     11.53 o 
  -2  17  12      153.51      158.57     11.75 o 
  -1  17  12      259.31      231.92     11.82 o 
   0  17  12       19.98       21.23      8.98 o 
   1  17  12       65.09       71.41     10.34 o 
   2  17  12      896.01      960.57     17.64 o 
   3  17  12        0.34        1.97     10.88 o 
   4  17  12     1264.70     1249.71     21.61 o 
  -3  18  12      211.04      197.16     12.34 o 
  -2  18  12      586.21      643.47     19.01 o 
  -1  18  12       97.20      109.84     10.77 o 
   0  18  12       37.06       23.94     10.20 o 
   1  18  12        7.08        8.95     11.58 o 
   2  18  12       35.78       47.05     11.34 o 
 -11   0  13      182.31      195.71     19.76 o 
  -9   0  13      913.45      898.23     21.07 o 
  -7   0  13     5011.24     5224.19     71.37 o 
  -5   0  13     2112.95     2365.52     29.94 o 
  -3   0  13     2035.79     1879.88     22.38 o 
  -1   0  13     2672.73     2806.39     31.21 o 
   1   0  13      299.20      285.39      7.23 o 
   3   0  13     4518.10     4386.57     53.83 o 
   5   0  13     5488.83     5473.78     62.89 o 
   7   0  13     1528.02     1413.20     22.67 o 
   9   0  13       20.89       -4.33     10.69 o 
 -11   1  13        1.96        7.16      9.55 o 
 -10   1  13       34.56       34.18     10.95 o 
  -9   1  13      128.77      150.50      9.79 o 
  -8   1  13     1244.46     1379.37     17.36 o 
  -7   1  13       52.11       57.53      7.83 o 
  -6   1  13     2595.52     2687.49     27.96 o 
  -5   1  13       27.23       24.51      5.93 o 
  -4   1  13       16.72       17.35      4.97 o 
  -3   1  13     1048.66      993.75     10.73 o 
  -2   1  13      236.06      252.12      5.05 o 
  -1   1  13      141.34      167.81      4.55 o 
   0   1  13      684.01      716.53      7.70 o 
   1   1  13      816.82      793.22      8.23 o 
   2   1  13      609.22      654.44      8.18 o 
   3   1  13       95.19       95.99      5.20 o 
   4   1  13     7150.88     7275.56     57.91 o 
   5   1  13       52.67       61.80      5.36 o 
   6   1  13     2534.18     2589.39     30.03 o 
   7   1  13        1.09        0.40      6.75 o 
   8   1  13       30.57       28.43      7.32 o 
   9   1  13      141.35      146.73      9.45 o 
  10   1  13      301.07      249.61     10.45 o 
 -11   2  13      565.34      567.16     15.39 o 
 -10   2  13       56.40       86.62     11.45 o 
  -9   2  13     1498.42     1511.54     19.16 o 
  -8   2  13      117.13      121.16      8.32 o 
  -7   2  13     5459.31     5527.87     51.23 o 
  -6   2  13       17.42       10.09      6.93 o 
  -5   2  13      495.26      418.34      7.65 o 
  -4   2  13     1143.82     1108.56     11.36 o 
  -3   2  13       48.98       49.91      4.92 o 
  -2   2  13      887.52      865.06     10.55 o 
  -1   2  13     2738.49     2830.19     22.27 o 
   0   2  13      247.30      253.61      5.04 o 
   1   2  13     1346.76     1480.85     12.88 o 
   2   2  13     1206.49     1154.31     10.64 o 
   3   2  13     5216.50     5351.32     44.94 o 
   4   2  13       39.62       42.71      5.35 o 
   5   2  13     3448.47     3557.29     30.16 o 
   6   2  13       19.18       22.94      6.17 o 
   7   2  13      507.05      510.92     11.01 o 
   8   2  13      305.67      316.01      9.81 o 
   9   2  13        0.83       -8.36      8.36 o 
  10   2  13       78.27       85.84      9.83 o 
 -11   3  13      284.20      325.10     12.94 o 
 -10   3  13       39.35       46.23     11.33 o 
  -9   3  13      522.88      529.81     19.25 o 
  -8   3  13     1751.22     1820.23     22.02 o 
  -7   3  13      105.40       98.95      7.68 o 
  -6   3  13     1000.73     1001.32     15.95 o 
  -5   3  13      411.27      433.42      8.03 o 
  -4   3  13     1684.77     1683.11     15.68 o 
  -3   3  13       51.50       41.70      4.88 o 
  -2   3  13       36.87       44.65      4.70 o 
  -1   3  13     2338.80     2306.17     18.65 o 
   0   3  13     2441.59     2577.37     22.21 o 
   1   3  13     3005.73     3065.89     23.92 o 
   2   3  13     2226.41     2288.46     19.21 o 
   3   3  13     1051.44     1035.54     10.89 o 
   4   3  13     6815.75     7065.15     56.51 o 
   5   3  13       26.12       14.21      5.65 o 
   6   3  13     1168.63     1136.61     13.53 o 
   7   3  13      438.57      433.24      9.54 o 
   8   3  13       39.32       41.55      8.35 o 
   9   3  13       95.99      111.37      9.27 o 
  10   3  13      112.07      103.88      9.67 o 
 -11   4  13      463.41      517.04     16.01 o 
 -10   4  13      639.00      675.14     18.73 o 
  -9   4  13      605.54      577.79     13.20 o 
  -8   4  13      387.35      388.60     11.04 o 
  -7   4  13     2535.74     2551.25     46.10 o 
  -6   4  13      214.35      211.53      7.77 o 
  -5   4  13      387.69      356.43      7.53 o 
  -4   4  13      640.63      582.85      9.02 o 
  -3   4  13      292.00      285.56      6.23 o 
  -2   4  13     1592.52     1526.99     14.59 o 
  -1   4  13     1173.21     1110.86     13.29 o 
   0   4  13     3023.89     3003.95     42.89 o 
   1   4  13     1451.03     1428.13     14.63 o 
   2   4  13      992.70      889.25     10.94 o 
   3   4  13     2045.64     2019.95     23.98 o 
   4   4  13      232.02      239.32      7.53 o 
   5   4  13     1950.60     1903.74     19.77 o 
   6   4  13      776.71      766.35     10.90 o 
   7   4  13     1294.26     1324.92     17.85 o 
   8   4  13      984.45      995.44     16.25 o 
   9   4  13        4.84        8.74      9.90 o 
  10   4  13      104.87      116.72     10.99 o 
 -11   5  13      210.14      231.61     13.42 o 
 -10   5  13      174.02      197.15     18.89 o 
  -9   5  13      594.17      574.66     14.03 o 
  -8   5  13     1214.85     1261.69     24.76 o 
  -7   5  13        2.38       -1.94      7.71 o 
  -6   5  13       24.46       -2.37      6.61 o 
  -5   5  13       48.05       43.50      6.61 o 
  -4   5  13     2453.70     2465.28     24.78 o 
  -3   5  13       12.70       -0.92      4.90 o 
  -2   5  13      624.81      596.55      9.62 o 
  -1   5  13      179.72      178.20      5.98 o 
   0   5  13      356.51      318.82      6.14 o 
   1   5  13     2702.71     2635.40     24.88 o 
   2   5  13      274.67      265.47      6.37 o 
   3   5  13      605.96      593.57      8.56 o 
   4   5  13     1002.13     1001.58     11.83 o 
   5   5  13      517.42      460.91      8.63 o 
   6   5  13        9.44        0.48      7.25 o 
   7   5  13      287.80      307.95     13.46 o 
   8   5  13      174.05      185.02     10.34 o 
   9   5  13      244.33      242.48     11.35 o 
  10   5  13      621.94      660.94     15.66 o 
 -11   6  13      606.11      673.43     19.52 o 
 -10   6  13      620.48      649.09     16.05 o 
  -9   6  13      307.36      273.89     11.81 o 
  -8   6  13      535.66      519.64     12.96 o 
  -7   6  13      906.79      846.14     13.74 o 
  -6   6  13       54.36       34.84      7.33 o 
  -5   6  13     1408.41     1391.55     16.08 o 
  -4   6  13     1748.37     1648.62     17.72 o 
  -3   6  13       17.85       18.88      5.41 o 
  -2   6  13      804.69      746.68     12.44 o 
  -1   6  13     2607.40     2542.14     23.37 o 
   0   6  13      674.62      704.90     10.14 o 
   1   6  13      452.84      447.99      7.86 o 
   2   6  13     1712.69     1610.00     16.15 o 
   3   6  13      329.82      324.58      7.43 o 
   4   6  13      458.59      395.92      8.60 o 
   5   6  13       31.29       18.07      6.45 o 
   6   6  13      318.75      314.62      9.49 o 
   7   6  13     1381.41     1428.05     19.74 o 
   8   6  13      411.86      410.32     12.11 o 
   9   6  13       17.21       22.87      9.94 o 
  10   6  13      226.21      246.75     12.40 o 
 -10   7  13      122.84      122.68     10.40 o 
  -9   7  13     1350.66     1345.03     23.76 o 
  -8   7  13      187.79      165.24     10.45 o 
  -7   7  13        1.29       -4.09      7.84 o 
  -6   7  13      622.62      612.26     13.19 o 
  -5   7  13       46.06       57.75      7.57 o 
  -4   7  13     4144.90     4186.05     40.40 o 
  -3   7  13       41.03       39.39      6.16 o 
  -2   7  13      166.47      139.31      7.15 o 
  -1   7  13      941.38      899.85     11.38 o 
   0   7  13     3994.93     3970.11     36.16 o 
   1   7  13     2331.52     2401.18     22.31 o 
   2   7  13      354.97      318.91      7.16 o 
   3   7  13      477.23      475.60      8.56 o 
   4   7  13        3.89        2.74      6.47 o 
   5   7  13      306.47      317.59      8.70 o 
   6   7  13     1311.54     1306.75     20.82 o 
   7   7  13      265.56      273.85     10.73 o 
   8   7  13      252.52      256.04     11.05 o 
   9   7  13       47.13       61.37     10.55 o 
  10   7  13       48.28       46.67     11.77 o 
 -10   8  13      790.10      812.47     20.77 o 
  -9   8  13      105.05       94.31     11.65 o 
  -8   8  13      416.76      394.08     12.20 o 
  -7   8  13       45.80       31.57      8.60 o 
  -6   8  13      721.84      692.85     13.13 o 
  -5   8  13     3159.32     3134.18     31.78 o 
  -4   8  13      314.71      339.13      8.88 o 
  -3   8  13     1287.10     1217.17     14.50 o 
  -2   8  13        3.50       -3.14      6.34 o 
  -1   8  13      497.59      503.90      9.41 o 
   0   8  13     1774.11     1724.36     20.77 o 
   1   8  13     4936.16     4880.74     43.89 o 
   2   8  13     1485.54     1454.02     15.91 o 
   3   8  13        0.57       10.76      6.26 o 
   4   8  13      224.26      221.11      7.72 o 
   5   8  13       93.89       74.74      7.92 o 
   6   8  13      560.39      581.56     11.12 o 
   7   8  13     1245.37     1212.33     18.47 o 
   8   8  13      271.67      261.39     11.61 o 
   9   8  13      249.55      233.84     11.41 o 
 -10   9  13      228.19      250.04     14.09 o 
  -9   9  13      431.41      408.90     14.41 o 
  -8   9  13       53.07       28.87     10.04 o 
  -7   9  13        6.13       -8.72      8.72 o 
  -6   9  13      718.26      757.79     13.66 o 
  -5   9  13      897.10      823.15     15.00 o 
  -4   9  13     3754.38     3586.07     35.67 o 
  -3   9  13       68.22       70.52      6.72 o 
  -2   9  13       24.86       30.25      6.83 o 
  -1   9  13      251.96      242.54      7.30 o 
   0   9  13      555.24      530.12     10.38 o 
   1   9  13     1894.70     1891.10     20.51 o 
   2   9  13      524.66      542.06      9.15 o 
   3   9  13     3611.65     3567.97     33.28 o 
   4   9  13        3.57        6.31      6.62 o 
   5   9  13       63.80       41.03      7.94 o 
   6   9  13     1159.25     1159.91     17.72 o 
   7   9  13      525.20      508.95     13.93 o 
   8   9  13     1351.47     1396.34     33.22 o 
   9   9  13       41.68       49.69     10.68 o 
  -9  10  13       12.31        6.49     11.28 o 
  -8  10  13      123.33      128.35     11.84 o 
  -7  10  13       45.24       38.38      9.28 o 
  -6  10  13       50.91       44.82      8.07 o 
  -5  10  13     2209.49     2218.66     24.63 o 
  -4  10  13      391.65      376.56     12.04 o 
  -3  10  13     2333.76     2272.87     23.29 o 
  -2  10  13      254.66      247.04      7.83 o 
  -1  10  13      226.62      239.51      8.34 o 
   0  10  13        1.18        0.98      6.85 o 
   1  10  13      724.66      673.85     12.04 o 
   2  10  13     2276.11     2186.01     23.36 o 
   3  10  13      564.62      561.57      9.94 o 
   4  10  13        0.72       -7.12      7.12 o 
   5  10  13      205.22      190.09      8.83 o 
   6  10  13      332.85      328.21      9.91 o 
   7  10  13     1795.50     1852.20     21.83 o 
   8  10  13        2.35       -3.89     10.54 o 
   9  10  13       66.05       60.26     11.44 o 
  -9  11  13      159.95      165.71     15.07 o 
  -8  11  13        4.39       14.84     11.43 o 
  -7  11  13       21.18       30.27     10.49 o 
  -6  11  13      610.53      584.76     11.84 o 
  -5  11  13        4.32        5.41      8.37 o 
  -4  11  13     3026.67     3011.37     31.30 o 
  -3  11  13      398.49      419.28      9.31 o 
  -2  11  13      362.95      337.25     10.03 o 
  -1  11  13      651.89      627.22     12.21 o 
   0  11  13      169.35      164.13     10.17 o 
   1  11  13       48.22       68.17      7.79 o 
   2  11  13       59.16       62.45      8.19 o 
   3  11  13       62.85       39.15      7.31 o 
   4  11  13      339.91      343.19      9.20 o 
   5  11  13       82.60       92.75      8.76 o 
   6  11  13     1139.47     1125.05     16.74 o 
   7  11  13        0.34        6.17      8.41 o 
   8  11  13      663.91      639.48     15.59 o 
  -8  12  13       29.48       32.38     12.46 o 
  -7  12  13       33.47       42.96      9.62 o 
  -6  12  13       93.35       99.61      9.70 o 
  -5  12  13     1826.40     1732.26     20.99 o 
  -4  12  13       57.86       46.99      8.61 o 
  -3  12  13     1092.80     1074.16     15.53 o 
  -2  12  13      889.22      855.89     13.24 o 
  -1  12  13       82.54       55.23      9.41 o 
   0  12  13      151.50      166.84      8.87 o 
   1  12  13     1682.35     1548.16     20.68 o 
   2  12  13       27.80       42.75      8.34 o 
   3  12  13        1.08       -0.96      8.06 o 
   4  12  13       65.25       54.47      7.59 o 
   5  12  13      244.73      227.39      9.07 o 
   6  12  13       20.63       15.21      8.91 o 
   7  12  13      483.32      459.44     12.87 o 
   8  12  13      172.59      192.47     12.25 o 
  -8  13  13       26.92       36.06     11.85 o 
  -7  13  13        1.41       -5.09      9.20 o 
  -6  13  13      502.67      500.56     12.82 o 
  -5  13  13      140.53      133.26     10.35 o 
  -4  13  13     1159.65     1105.94     15.99 o 
  -3  13  13      834.68      789.91     13.36 o 
  -2  13  13      314.90      301.79      9.88 o 
  -1  13  13     2019.33     2017.92     26.83 o 
   0  13  13      133.68      142.43      8.97 o 
   1  13  13      175.57      152.83      9.38 o 
   2  13  13      293.12      263.44     10.05 o 
   3  13  13      100.14       80.57      9.58 o 
   4  13  13       31.70       29.60      9.54 o 
   5  13  13      170.85      160.62      9.42 o 
   6  13  13      545.67      562.38     16.00 o 
   7  13  13        2.31        1.67      9.45 o 
  -7  14  13       19.50        5.56     11.58 o 
  -6  14  13      248.84      238.85     11.38 o 
  -5  14  13      474.32      489.78     12.57 o 
  -4  14  13       49.99       61.27      9.84 o 
  -3  14  13      446.81      427.81     12.33 o 
  -2  14  13     2216.35     2198.53     26.01 o 
  -1  14  13      126.89      146.07      9.87 o 
   0  14  13     1366.24     1335.41     19.41 o 
   1  14  13       90.71       78.53      9.41 o 
   2  14  13      110.57       94.10      9.15 o 
   3  14  13       65.92       74.75      9.24 o 
   4  14  13       38.19       48.97     10.38 o 
   5  14  13        8.12       22.28      9.96 o 
   6  14  13      227.89      231.94     10.94 o 
  -6  15  13       44.58       45.27     10.46 o 
  -5  15  13      387.96      387.47     13.00 o 
  -4  15  13      440.57      432.36     13.93 o 
  -3  15  13      967.86      992.88     18.45 o 
  -2  15  13      122.30      128.57      9.32 o 
  -1  15  13     2132.08     2059.22     26.46 o 
   0  15  13       24.97       15.12      9.43 o 
   1  15  13        7.57       20.74      9.33 o 
   2  15  13       81.17       74.95      9.54 o 
   3  15  13       17.37       15.61     10.23 o 
   4  15  13       25.84       40.36     10.28 o 
   5  15  13       17.13       19.05     11.56 o 
   6  15  13      146.17      196.40     20.01 o 
  -5  16  13       74.16       76.63     10.43 o 
  -4  16  13      128.44      139.16     11.49 o 
  -3  16  13       10.41       13.52     11.11 o 
  -2  16  13     1253.09     1272.90     19.69 o 
  -1  16  13       13.07       12.76     11.66 o 
   0  16  13      299.04      300.80     11.82 o 
   1  16  13        6.93       22.52      9.79 o 
   2  16  13        5.42        1.03      9.79 o 
   3  16  13      192.66      189.37     12.33 o 
   4  16  13       50.45       37.57     11.44 o 
   5  16  13       18.35       -5.85     21.99 o 
  -4  17  13       48.40       48.15     11.86 o 
  -3  17  13      236.72      258.38     16.22 o 
  -2  17  13       46.91       38.75     12.14 o 
  -1  17  13      386.69      413.18     14.26 o 
   0  17  13       10.96        4.54      9.04 o 
   1  17  13       17.29       11.42     10.35 o 
   2  17  13      164.63      184.97     11.19 o 
   3  17  13       48.21       50.45     11.68 o 
  -2  18  13      456.95      455.35     16.15 o 
  -1  18  13        4.75        5.24     10.92 o 
   0  18  13      125.52      135.97     10.95 o 
   1  18  13       37.05       43.75     10.55 o 
 -10   0  14        4.14        0.82     17.30 o 
  -8   0  14        2.79        7.49     11.71 o 
  -6   0  14     1354.37     1433.77     24.81 o 
  -4   0  14     4307.30     4369.31     67.76 o 
  -2   0  14     7142.31     7186.47     75.41 o 
   0   0  14     2817.91     2994.55     33.36 o 
   2   0  14      338.75      314.37     12.56 o 
   4   0  14      146.18      165.17      9.14 o 
   6   0  14      247.70      259.63     10.83 o 
   8   0  14        3.56        1.32     10.19 o 
  10   0  14     1600.65     1679.44     39.87 o 
 -11   1  14       46.87       69.36     12.59 o 
 -10   1  14      107.78      108.57     11.10 o 
  -9   1  14      174.48      165.84      9.63 o 
  -8   1  14       36.75       28.36      7.83 o 
  -7   1  14     1355.09     1384.19     17.75 o 
  -6   1  14       37.84       19.33      7.15 o 
  -5   1  14     3539.66     3602.55     32.91 o 
  -4   1  14      882.95      930.35     11.23 o 
  -3   1  14     2416.81     2359.63     26.67 o 
  -2   1  14      756.43      757.91      9.40 o 
  -1   1  14     3728.86     3941.20     30.25 o 
   0   1  14       86.32      112.39      4.75 o 
   1   1  14      249.28      252.65      5.31 o 
   2   1  14      681.24      607.09      7.71 o 
   3   1  14      283.88      248.80      7.07 o 
   4   1  14        2.67       -5.79      6.01 o 
   5   1  14     3363.82     3520.26     30.71 o 
   6   1  14      412.97      395.79      9.83 o 
   7   1  14      634.21      602.84     11.00 o 
   8   1  14      130.67      128.63      8.44 o 
   9   1  14      815.61      858.68     14.56 o 
  10   1  14        1.36       -4.20      9.75 o 
 -11   2  14       35.44       26.92     11.24 o 
 -10   2  14      227.36      230.58     14.60 o 
  -9   2  14        1.60       -1.12      8.72 o 
  -8   2  14        0.11       -7.89      8.71 o 
  -7   2  14        2.80       -7.91      7.91 o 
  -6   2  14     2382.77     2526.71     26.85 o 
  -5   2  14      184.09      164.90     10.25 o 
  -4   2  14      288.72      315.87      6.97 o 
  -3   2  14      232.63      233.85      7.30 o 
  -2   2  14     7730.71     8054.53     61.55 o 
  -1   2  14      557.91      547.93      7.39 o 
   0   2  14     3250.73     3355.53     26.11 o 
   1   2  14        1.30       -2.60      4.23 o 
   2   2  14        0.35       -2.87      4.32 o 
   3   2  14      245.11      233.73      5.66 o 
   4   2  14      502.59      526.39      8.85 o 
   5   2  14      467.32      473.68      8.39 o 
   6   2  14      395.19      386.67      9.48 o 
   7   2  14      517.36      506.31     10.48 o 
   8   2  14       27.50       31.76      8.62 o 
   9   2  14       42.50       23.77      8.96 o 
  10   2  14     1034.94     1067.79     18.40 o 
 -11   3  14       31.70       28.19     11.91 o 
 -10   3  14        6.02        4.31     10.94 o 
  -9   3  14      351.59      342.49     13.20 o 
  -8   3  14       87.37       61.29      9.07 o 
  -7   3  14      708.31      669.18     13.71 o 
  -6   3  14       11.83       17.67      7.11 o 
  -5   3  14      832.32      803.40     15.58 o 
  -4   3  14     1947.33     2031.51     18.47 o 
  -3   3  14     5326.99     5209.93     40.83 o 
  -2   3  14      871.75      838.95      9.87 o 
  -1   3  14     3652.50     3580.30     29.96 o 
   0   3  14       47.74       46.64      4.64 o 
   1   3  14      252.10      256.38      6.93 o 
   2   3  14       94.46       81.47      5.50 o 
   3   3  14        4.05       -0.95      5.80 o 
   4   3  14      599.29      606.89      9.42 o 
   5   3  14     3081.33     3123.88     29.33 o 
   6   3  14      316.59      327.38      8.54 o 
   7   3  14      740.29      723.74     13.61 o 
   8   3  14      865.69      842.18     16.27 o 
   9   3  14      633.08      612.21     13.82 o 
  10   3  14      172.15      168.27     12.83 o 
 -11   4  14       61.06       86.33     12.24 o 
 -10   4  14       48.70       41.20     10.45 o 
  -9   4  14        2.80       -1.76     10.87 o 
  -8   4  14      153.61      159.08      9.98 o 
  -7   4  14       73.10       72.58      8.91 o 
  -6   4  14      427.29      424.38     10.38 o 
  -5   4  14     2935.81     2868.00     36.42 o 
  -4   4  14     1544.23     1489.72     15.34 o 
  -3   4  14     3899.39     3994.54     33.48 o 
  -2   4  14     4273.92     4233.09     35.11 o 
  -1   4  14       66.29       80.01      6.81 o 
   0   4  14     1277.00     1214.92     13.09 o 
   1   4  14      417.71      392.61      7.11 o 
   2   4  14       46.77       48.40      5.46 o 
   3   4  14        5.43        4.18      5.55 o 
   4   4  14      140.42      120.59      6.56 o 
   5   4  14      151.15      157.65      7.57 o 
   6   4  14      301.14      316.96      9.18 o 
   7   4  14     1407.52     1363.13     19.21 o 
   8   4  14       10.89       20.22      9.34 o 
   9   4  14      193.25      195.63     15.16 o 
  10   4  14      615.71      640.17     15.22 o 
 -10   5  14      116.29      136.07     11.56 o 
  -9   5  14      457.52      457.11     14.26 o 
  -8   5  14        0.41        3.46      9.35 o 
  -7   5  14       49.08       27.25      8.76 o 
  -6   5  14       21.83        0.38      7.23 o 
  -5   5  14     2205.03     2202.95     22.52 o 
  -4   5  14     1015.78      969.82     11.93 o 
  -3   5  14       37.49       45.66      7.32 o 
  -2   5  14     5267.58     5175.65     44.22 o 
  -1   5  14     2201.20     2123.99     20.21 o 
   0   5  14       39.55       14.78      5.34 o 
   1   5  14       57.16       57.28      6.72 o 
   2   5  14     1490.34     1266.10     14.25 o 
   3   5  14      328.09      322.73      7.96 o 
   4   5  14       13.51       10.91      6.25 o 
   5   5  14      616.28      605.67     13.55 o 
   6   5  14      398.81      383.17      9.92 o 
   7   5  14      800.81      796.71     14.35 o 
   8   5  14     1328.61     1332.74     19.43 o 
   9   5  14      261.53      265.97     11.63 o 
  10   5  14       66.54       71.10     10.55 o 
 -10   6  14      378.53      342.88     12.99 o 
  -9   6  14       52.40       50.38     11.35 o 
  -8   6  14      453.04      455.80     12.59 o 
  -7   6  14        2.91       -2.90      8.51 o 
  -6   6  14     1026.88     1043.29     15.41 o 
  -5   6  14     1574.69     1487.81     17.74 o 
  -4   6  14     1215.00     1154.62     15.01 o 
  -3   6  14     2674.27     2600.43     26.23 o 
  -2   6  14      942.50      915.69     12.13 o 
  -1   6  14     1499.52     1507.13     16.16 o 
   0   6  14      431.89      400.40      7.98 o 
   1   6  14      372.22      362.35      8.22 o 
   2   6  14     1308.55     1274.10     17.51 o 
   3   6  14      528.34      492.00      8.49 o 
   4   6  14      120.16      115.37      6.98 o 
   5   6  14      292.92      303.26      8.27 o 
   6   6  14      390.57      391.47     10.27 o 
   7   6  14      886.14      827.06     15.03 o 
   8   6  14       21.72       32.30      9.80 o 
   9   6  14      127.58      133.39     10.68 o 
 -10   7  14      184.19      208.50     12.35 o 
  -9   7  14     1704.13     1714.43     37.74 o 
  -8   7  14       14.37       17.44     10.46 o 
  -7   7  14       99.06       78.30      8.96 o 
  -6   7  14       12.76        0.01      7.95 o 
  -5   7  14     1861.02     1828.94     20.90 o 
  -4   7  14      917.51      930.13     16.69 o 
  -3   7  14      145.43      123.16      6.84 o 
  -2   7  14     1349.96     1309.87     16.37 o 
  -1   7  14        6.89        2.10      5.62 o 
   0   7  14        4.94        8.55      5.99 o 
   1   7  14     1966.68     2036.73     21.71 o 
   2   7  14       19.47       17.23      5.77 o 
   3   7  14     4454.00     4414.62     40.00 o 
   4   7  14      444.20      447.97      9.00 o 
   5   7  14      316.58      272.51      8.82 o 
   6   7  14      629.57      582.02     11.63 o 
   7   7  14     1066.84     1092.22     17.42 o 
   8   7  14      435.82      412.28     12.37 o 
   9   7  14       78.53       81.25     11.03 o 
 -10   8  14      370.07      362.12     15.41 o 
  -9   8  14        0.24       -2.25     11.17 o 
  -8   8  14      432.26      433.37     13.65 o 
  -7   8  14      194.49      208.10      9.91 o 
  -6   8  14      522.91      480.90     11.25 o 
  -5   8  14      848.82      779.00     13.14 o 
  -4   8  14      720.79      713.30     12.22 o 
  -3   8  14     1892.62     1863.70     19.85 o 
  -2   8  14       78.20       76.89      6.82 o 
  -1   8  14       61.12       74.02      6.51 o 
   0   8  14      554.07      479.64      9.90 o 
   1   8  14        9.12       20.61      6.53 o 
   2   8  14     6894.65     6943.87     63.61 o 
   3   8  14       87.43       93.03      6.87 o 
   4   8  14      220.62      196.26      7.43 o 
   5   8  14       86.18       73.82      8.02 o 
   6   8  14      262.51      257.10      9.76 o 
   7   8  14      573.22      533.25     13.21 o 
   8   8  14       72.02       67.92     10.22 o 
   9   8  14       76.45       89.07     10.92 o 
  -9   9  14      570.50      613.43     17.87 o 
  -8   9  14      135.40      123.16     12.32 o 
  -7   9  14      167.68      130.43      9.79 o 
  -6   9  14       55.40       54.77      8.89 o 
  -5   9  14      444.84      414.49     10.51 o 
  -4   9  14      739.83      706.74     12.07 o 
  -3   9  14        8.10        6.09      6.70 o 
  -2   9  14      368.97      348.52      8.95 o 
  -1   9  14       28.88       18.89      7.24 o 
   0   9  14      181.87      151.30      7.97 o 
   1   9  14     3464.92     3583.71     34.99 o 
   2   9  14        6.71       11.31      6.97 o 
   3   9  14     2237.29     2161.17     25.87 o 
   4   9  14        2.90        1.59      7.18 o 
   5   9  14       17.21        5.57      7.65 o 
   6   9  14       50.21       31.45      8.17 o 
   7   9  14      268.15      259.47     11.75 o 
   8   9  14      423.30      414.29     12.91 o 
   9   9  14       10.67       19.57     25.79 o 
  -9  10  14        3.91       -6.07     12.72 o 
  -8  10  14      557.73      555.79     19.54 o 
  -7  10  14      380.39      393.34     11.54 o 
  -6  10  14       48.39       46.07      8.51 o 
  -5  10  14      157.23      146.15      8.96 o 
  -4  10  14      222.07      213.43      9.19 o 
  -3  10  14      564.82      536.48     10.23 o 
  -2  10  14        1.20        1.85      7.08 o 
  -1  10  14        1.43       -0.88      6.86 o 
   0  10  14     3683.09     3646.49     39.94 o 
   1  10  14      150.16      146.06      9.68 o 
   2  10  14     1348.48     1379.70     16.95 o 
   3  10  14      177.95      191.52      8.63 o 
   4  10  14      381.55      352.77      9.12 o 
   5  10  14      183.45      153.68      8.97 o 
   6  10  14       55.16       61.98      9.20 o 
   7  10  14      211.37      202.12     11.10 o 
   8  10  14       25.45       35.31     10.25 o 
  -9  11  14     1426.15     1458.72     27.92 o 
  -8  11  14      664.22      685.80     16.69 o 
  -7  11  14        4.82        5.70     10.32 o 
  -6  11  14      270.38      282.73     10.52 o 
  -5  11  14       48.07       53.39      8.60 o 
  -4  11  14       44.97       46.72      8.58 o 
  -3  11  14      282.32      252.70      9.60 o 
  -2  11  14       42.64       53.45      7.48 o 
  -1  11  14      171.42      147.61      8.92 o 
   0  11  14      178.48      152.16      8.99 o 
   1  11  14     1183.31     1280.38     17.21 o 
   2  11  14        8.50       21.79      8.29 o 
   3  11  14     1473.47     1421.12     17.90 o 
   4  11  14      314.52      301.17      9.91 o 
   5  11  14       89.55       79.42      8.33 o 
   6  11  14        1.51        2.56      8.86 o 
   7  11  14        3.50      -10.24     10.24 o 
   8  11  14       14.98       18.79     10.61 o 
  -8  12  14      385.68      371.14     14.74 o 
  -7  12  14     1011.99      988.39     21.85 o 
  -6  12  14       59.36       57.34      9.65 o 
  -5  12  14        2.78       -8.66      8.66 o 
  -4  12  14        0.10       -2.87      8.49 o 
  -3  12  14      238.29      228.30      9.44 o 
  -2  12  14        0.78       -1.42      8.52 o 
  -1  12  14      145.94      135.27      9.77 o 
   0  12  14      374.63      329.91     10.02 o 
   1  12  14      147.48      144.55      9.14 o 
   2  12  14     3756.55     3821.83     40.04 o 
   3  12  14      343.86      358.68     10.84 o 
   4  12  14       83.58       62.14      8.86 o 
   5  12  14      207.05      156.54      9.79 o 
   6  12  14       80.92      106.72     11.89 o 
   7  12  14        7.17        9.09      8.92 o 
  -7  13  14        0.52       13.69     11.58 o 
  -6  13  14      780.96      806.08     15.39 o 
  -5  13  14       36.31       47.04      9.98 o 
  -4  13  14       56.37       56.81      9.21 o 
  -3  13  14       96.75       73.28     10.05 o 
  -2  13  14        8.36       -3.20      8.67 o 
  -1  13  14       40.53       43.38      9.77 o 
   0  13  14      484.43      466.74     11.41 o 
   1  13  14     2190.23     2276.83     26.63 o 
   2  13  14      140.44      157.63      9.71 o 
   3  13  14     1267.57     1293.05     18.62 o 
   4  13  14      663.48      673.46     14.29 o 
   5  13  14       54.35       52.87     10.47 o 
   6  13  14      434.87      462.04     12.81 o 
  -7  14  14      496.06      526.55     19.09 o 
  -6  14  14      134.20      143.20     10.92 o 
  -5  14  14      359.66      363.49     12.28 o 
  -4  14  14       12.27        2.13     10.11 o 
  -3  14  14       32.59       37.32      9.62 o 
  -2  14  14      246.83      233.17      9.91 o 
  -1  14  14      561.51      529.06     16.81 o 
   0  14  14     1096.43     1032.99     16.92 o 
   1  14  14      262.72      258.61     10.32 o 
   2  14  14      792.27      844.11     14.98 o 
   3  14  14      935.23      979.17     17.31 o 
   4  14  14      251.00      266.01     12.13 o 
   5  14  14     1311.70     1261.77     21.98 o 
   6  14  14       18.96       14.68     11.13 o 
  -6  15  14      368.90      393.46     13.11 o 
  -5  15  14       31.04       34.58     10.60 o 
  -4  15  14       17.05       16.97     11.02 o 
  -3  15  14      116.49      105.96     11.90 o 
  -2  15  14       69.59       63.03      9.35 o 
  -1  15  14       11.22       29.83     10.17 o 
   0  15  14      360.77      359.39     12.61 o 
   1  15  14      169.98      199.56     10.51 o 
   2  15  14       50.22       52.56      9.98 o 
   3  15  14      106.01      103.50     13.66 o 
   4  15  14     1354.76     1440.14     23.06 o 
   5  15  14       79.31       59.89     11.47 o 
  -5  16  14      255.04      262.33     12.50 o 
  -4  16  14       27.64       30.87     11.42 o 
  -3  16  14       87.43       65.88     11.13 o 
  -2  16  14       10.93       33.14     11.01 o 
  -1  16  14      363.84      387.32     12.39 o 
   0  16  14       25.07       31.02      9.89 o 
   1  16  14      192.39      193.23     10.89 o 
   2  16  14       93.60      105.25     13.12 o 
   3  16  14      398.78      438.46     13.42 o 
   4  16  14       13.25        9.42     10.96 o 
  -3  17  14      205.19      236.85     13.55 o 
  -2  17  14        2.15       -3.17     11.24 o 
  -1  17  14      374.02      384.80     13.62 o 
   0  17  14      620.79      643.91     14.00 o 
   1  17  14       47.12       41.23     10.54 o 
   2  17  14        4.23        2.10      9.99 o 
 -11   0  15      251.87      226.32     19.49 o 
  -9   0  15      109.60      130.05     12.79 o 
  -7   0  15     1376.44     1407.64     25.79 o 
  -5   0  15     2497.43     2619.08     46.81 o 
  -3   0  15       57.44       61.21      7.99 o 
  -1   0  15     2975.29     3260.82     36.29 o 
   1   0  15     3483.37     3629.41     39.94 o 
   3   0  15      242.15      237.70     10.36 o 
   5   0  15     2968.43     3166.02     46.76 o 
   7   0  15       13.71        3.51     11.99 o 
   9   0  15       13.57       10.17     12.42 o 
 -11   1  15        0.23       -4.68     12.63 o 
 -10   1  15     1313.43     1410.95     31.01 o 
  -9   1  15       70.81       64.21      9.58 o 
  -8   1  15      191.29      226.81      9.64 o 
  -7   1  15        3.23        3.80      7.84 o 
  -6   1  15     2522.21     2667.48     28.16 o 
  -5   1  15       27.46       17.46      7.12 o 
  -4   1  15      169.73      175.97      6.70 o 
  -3   1  15      669.42      661.44     10.37 o 
  -2   1  15     1585.18     1547.43     15.46 o 
  -1   1  15        6.94       -4.94      4.94 o 
   0   1  15     6072.80     6351.06     47.48 o 
   1   1  15      608.10      632.00      9.00 o 
   2   1  15     1041.26     1108.39     11.47 o 
   3   1  15       96.86      105.45      5.54 o 
   4   1  15     1571.30     1575.99     16.02 o 
   5   1  15      210.78      184.86      7.07 o 
   6   1  15     1243.32     1263.42     15.87 o 
   7   1  15       13.64        7.88      7.42 o 
   8   1  15       48.95       38.79      8.04 o 
   9   1  15       16.96       14.92      9.47 o 
  10   1  15       77.07       80.32      8.78 o 
 -11   2  15      368.62      341.65     25.51 o 
 -10   2  15       52.49       55.83     11.32 o 
  -9   2  15       18.90       21.29      9.44 o 
  -8   2  15      529.33      542.18     12.99 o 
  -7   2  15     2668.57     2834.87     30.03 o 
  -6   2  15        2.45       -2.65      7.23 o 
  -5   2  15       96.30       77.52      7.00 o 
  -4   2  15      298.16      308.29      7.07 o 
  -3   2  15      240.30      263.47      6.75 o 
  -2   2  15       35.05       14.86      5.28 o 
  -1   2  15     5110.21     5153.81     42.01 o 
   0   2  15       62.86       63.97      5.22 o 
   1   2  15     4379.65     4715.96     38.69 o 
   2   2  15     1099.57     1138.04     12.87 o 
   3   2  15      601.33      537.86      9.08 o 
   4   2  15      573.47      555.49      9.27 o 
   5   2  15     2225.39     2348.67     23.22 o 
   6   2  15       59.48       56.40      7.38 o 
   7   2  15        3.93       -2.99      7.95 o 
   8   2  15       12.87       13.39      8.77 o 
   9   2  15       40.40       40.45      9.86 o 
  10   2  15       14.71       12.43     13.44 o 
 -10   3  15      528.14      513.43     13.94 o 
  -9   3  15      289.98      347.77     12.16 o 
  -8   3  15      323.55      340.75     11.70 o 
  -7   3  15       68.26       64.34      9.17 o 
  -6   3  15     1063.50     1073.92     15.19 o 
  -5   3  15       17.28        5.69      7.45 o 
  -4   3  15       28.02       19.27      6.11 o 
  -3   3  15     1171.18     1138.21     12.30 o 
  -2   3  15      617.14      664.51      8.95 o 
  -1   3  15     1143.02     1089.38     12.40 o 
   0   3  15     6468.03     6534.46     54.85 o 
   1   3  15      930.37      870.87     10.76 o 
   2   3  15      440.10      471.84      8.48 o 
   3   3  15     1408.11     1514.01     15.70 o 
   4   3  15     2803.68     2780.08     28.10 o 
   5   3  15       47.51       47.34      7.16 o 
   6   3  15      824.47      806.71     18.44 o 
   7   3  15      184.23      172.88      9.88 o 
   8   3  15       46.84       29.43      9.22 o 
   9   3  15        4.59        4.73      9.68 o 
 -10   4  15      297.95      322.04     13.52 o 
  -9   4  15       41.71       39.13     10.81 o 
  -8   4  15      496.51      524.57     12.93 o 
  -7   4  15      559.56      518.27     13.28 o 
  -6   4  15      561.51      547.41     19.19 o 
  -5   4  15      480.85      478.42     10.33 o 
  -4   4  15      272.84      289.40      7.64 o 
  -3   4  15      241.11      254.22      7.01 o 
  -2   4  15      344.16      341.16      7.55 o 
  -1   4  15     1017.55     1023.79     13.43 o 
   0   4  15      883.95      834.99     13.02 o 
   1   4  15     3964.24     3946.05     42.91 o 
   2   4  15     2156.30     2129.96     20.33 o 
   3   4  15        6.33        6.49      6.16 o 
   4   4  15      696.93      641.76     10.23 o 
   5   4  15     2058.39     2021.94     24.67 o 
   6   4  15       17.87        8.63      8.60 o 
   7   4  15       11.90       12.26      8.88 o 
   8   4  15      277.37      275.17     11.06 o 
   9   4  15       50.08       43.96     10.17 o 
 -10   5  15      395.93      396.70     13.00 o 
  -9   5  15      242.80      245.41     13.10 o 
  -8   5  15       84.81       66.82      9.61 o 
  -7   5  15     1149.35     1212.68     20.50 o 
  -6   5  15      274.65      247.87     10.15 o 
  -5   5  15      702.26      670.89     11.47 o 
  -4   5  15      148.86      141.49      8.32 o 
  -3   5  15      372.14      359.36      8.05 o 
  -2   5  15     2523.22     2483.50     23.32 o 
  -1   5  15        0.77       -0.74      5.63 o 
   0   5  15      440.39      390.66      8.10 o 
   1   5  15     1374.49     1271.66     14.58 o 
   2   5  15      466.72      452.77      8.07 o 
   3   5  15     1293.38     1312.16     15.73 o 
   4   5  15       99.97      100.29      6.65 o 
   5   5  15      600.06      589.82     14.28 o 
   6   5  15      302.44      304.16      9.60 o 
   7   5  15      136.77      133.39     10.14 o 
   8   5  15       35.50       40.79      9.97 o 
   9   5  15        1.43       -0.82     10.19 o 
 -10   6  15       49.58       61.93     11.97 o 
  -9   6  15       14.23       15.60     11.95 o 
  -8   6  15     1656.52     1615.35     23.89 o 
  -7   6  15      808.21      787.73     20.88 o 
  -6   6  15      950.11      894.48     16.45 o 
  -5   6  15       70.92       55.27      7.66 o 
  -4   6  15       14.35       15.94      7.25 o 
  -3   6  15     1100.52     1044.47     18.47 o 
  -2   6  15        5.13        3.63      6.52 o 
  -1   6  15        0.30        2.17      5.78 o 
   0   6  15       71.70       59.24      6.49 o 
   1   6  15      375.58      342.32      7.93 o 
   2   6  15     1591.80     1498.56     17.59 o 
   3   6  15        1.40        3.27      6.20 o 
   4   6  15     1234.92     1161.09     14.15 o 
   5   6  15      175.21      155.29      9.06 o 
   6   6  15       30.90       35.83      8.02 o 
   7   6  15      410.97      380.09     11.58 o 
   8   6  15      144.41      143.84     10.11 o 
   9   6  15      214.08      245.35     11.86 o 
 -10   7  15       41.95       37.31     11.93 o 
  -9   7  15      666.91      672.59     18.67 o 
  -8   7  15       55.37       45.52     10.41 o 
  -7   7  15      686.73      626.01     13.90 o 
  -6   7  15        9.99        3.21      8.84 o 
  -5   7  15        0.21       -7.89      7.89 o 
  -4   7  15     1288.21     1271.26     17.74 o 
  -3   7  15      169.09      162.09      7.45 o 
  -2   7  15     1310.25     1277.75     18.74 o 
  -1   7  15       43.53       37.04      6.14 o 
   0   7  15      372.09      335.19      8.12 o 
   1   7  15      159.40      142.75      7.38 o 
   2   7  15        7.34       10.08      6.87 o 
   3   7  15     3052.65     3108.38     29.57 o 
   4   7  15      142.07      153.94     12.21 o 
   5   7  15      112.21       99.57      8.74 o 
   6   7  15      388.52      383.16     10.83 o 
   7   7  15       20.81       24.29      9.78 o 
   8   7  15      172.67      179.37     10.99 o 
   9   7  15        5.20       -6.71     10.35 o 
  -9   8  15       41.99       31.41     12.37 o 
  -8   8  15      471.94      464.56     16.27 o 
  -7   8  15      130.77      111.92     10.56 o 
  -6   8  15      111.16       88.41      8.85 o 
  -5   8  15      358.91      348.66      9.81 o 
  -4   8  15       35.36       28.37      7.82 o 
  -3   8  15     2600.41     2601.23     26.00 o 
  -2   8  15      339.55      295.78      8.81 o 
  -1   8  15      326.54      310.40     10.11 o 
   0   8  15       34.53       17.99      6.54 o 
   1   8  15      358.56      326.19      9.09 o 
   2   8  15     1280.49     1218.06     15.52 o 
   3   8  15        6.84        9.05      7.42 o 
   4   8  15      917.56      894.63     13.06 o 
   5   8  15       17.28       28.20      7.78 o 
   6   8  15        4.09        9.88      9.30 o 
   7   8  15      921.03      900.12     16.13 o 
   8   8  15      240.42      237.42     11.46 o 
  -9   9  15       15.86       10.54     13.09 o 
  -8   9  15       57.50       39.73     10.28 o 
  -7   9  15      399.11      391.91     12.90 o 
  -6   9  15        7.10        8.11      8.81 o 
  -5   9  15      343.05      336.91     10.27 o 
  -4   9  15     1869.71     1852.27     21.77 o 
  -3   9  15        8.32       21.78      7.25 o 
  -2   9  15     2007.44     2046.33     26.36 o 
  -1   9  15      592.44      581.44     10.84 o 
   0   9  15        0.04        4.67      7.65 o 
   1   9  15      173.24      167.78      8.33 o 
   2   9  15       17.47       31.69      7.38 o 
   3   9  15     1611.78     1538.19     18.47 o 
   4   9  15      202.40      214.57      9.68 o 
   5   9  15        3.61       -1.92      7.71 o 
   6   9  15      179.15      160.14     10.08 o 
   7   9  15      148.17      140.56     10.30 o 
   8   9  15      945.19      969.60     18.09 o 
  -9  10  15        1.77      -13.01     13.01 o 
  -8  10  15      209.37      191.66     14.22 o 
  -7  10  15      299.57      291.32     11.31 o 
  -6  10  15       21.90        1.71      8.86 o 
  -5  10  15      614.00      606.26     12.78 o 
  -4  10  15      291.86      276.14      9.91 o 
  -3  10  15     4151.23     4094.59     40.55 o 
  -2  10  15       99.22       89.38      8.02 o 
  -1  10  15      386.80      388.74      9.78 o 
   0  10  15      444.95      403.29     11.13 o 
   1  10  15       92.52       96.74      8.35 o 
   2  10  15      588.35      551.84     10.99 o 
   3  10  15       26.19       24.91      8.12 o 
   4  10  15      353.85      358.48     10.68 o 
   5  10  15        0.02       -2.24      7.74 o 
   6  10  15      138.90      126.95     10.07 o 
   7  10  15      779.90      803.59     16.96 o 
   8  10  15       23.98       12.27     10.28 o 
  -8  11  15       81.85       63.05     12.14 o 
  -7  11  15       70.61       76.34     10.79 o 
  -6  11  15       40.41       52.52      9.28 o 
  -5  11  15      202.44      194.77      9.83 o 
  -4  11  15     2310.37     2346.02     26.25 o 
  -3  11  15        3.51        2.59      8.71 o 
  -2  11  15     2485.25     2449.86     33.11 o 
  -1  11  15      604.31      568.76     12.45 o 
   0  11  15       15.26        7.09      8.19 o 
   1  11  15      159.17      147.98      8.79 o 
   2  11  15       65.85       63.91      8.58 o 
   3  11  15      502.04      489.02     11.69 o 
   4  11  15      171.03      179.50      9.73 o 
   5  11  15       37.95       37.98      9.27 o 
   6  11  15      276.89      268.86     10.10 o 
   7  11  15        2.22        3.58     10.42 o 
  -8  12  15      170.15      160.26     28.24 o 
  -7  12  15      132.59      133.95     12.62 o 
  -6  12  15      127.57      156.64     10.86 o 
  -5  12  15      293.79      283.60     10.49 o 
  -4  12  15      325.27      332.46     10.69 o 
  -3  12  15     1973.44     1908.66     23.84 o 
  -2  12  15      237.18      234.51      9.71 o 
  -1  12  15      529.34      465.24     11.74 o 
   0  12  15     1253.73     1220.46     18.33 o 
   1  12  15        2.44        8.88      8.48 o 
   2  12  15       22.10       16.18      8.82 o 
   3  12  15      189.35      186.77      9.90 o 
   4  12  15        9.75       -2.29      9.68 o 
   5  12  15       44.07       39.84      9.33 o 
   6  12  15       49.41       46.16      9.75 o 
   7  12  15      374.40      433.51     25.47 o 
  -7  13  15       29.58       28.16     11.40 o 
  -6  13  15        0.98        7.06     10.23 o 
  -5  13  15      327.94      333.22     10.94 o 
  -4  13  15      629.68      575.71     14.82 o 
  -3  13  15       14.36        5.16      9.90 o 
  -2  13  15      506.01      522.84     11.92 o 
  -1  13  15     1385.47     1331.42     19.42 o 
   0  13  15        0.59       -2.04      9.21 o 
   1  13  15      211.61      216.50     10.01 o 
   2  13  15        0.46       -0.97      9.48 o 
   3  13  15        0.01        0.52      9.87 o 
   4  13  15      786.44      844.35     19.31 o 
   5  13  15      320.33      354.81     12.32 o 
   6  13  15      181.00      223.71     11.64 o 
  -6  14  15      299.40      309.62     12.90 o 
  -5  14  15       60.82       92.43     10.56 o 
  -4  14  15      314.53      323.34     11.58 o 
  -3  14  15      659.94      651.66     22.14 o 
  -2  14  15      816.34      842.35     16.25 o 
  -1  14  15      292.92      290.04     10.88 o 
   0  14  15      924.32      955.79     18.66 o 
   1  14  15        7.72       19.38      9.50 o 
   2  14  15       29.97       14.19      9.35 o 
   3  14  15       29.70       35.59     10.38 o 
   4  14  15       32.04       18.17     10.03 o 
   5  14  15        1.72        3.10     10.21 o 
  -5  15  15      775.60      806.05     17.50 o 
  -4  15  15      166.05      184.19     12.46 o 
  -3  15  15        3.49       21.31     11.07 o 
  -2  15  15      160.42      180.87     11.30 o 
  -1  15  15      669.75      662.98     13.62 o 
   0  15  15       19.85       14.85     10.68 o 
   1  15  15       97.45      103.16      9.85 o 
   2  15  15      100.33      101.00     10.27 o 
   3  15  15       65.48       50.99     10.65 o 
   4  15  15      106.93      122.04     11.09 o 
  -4  16  15      573.32      615.60     16.15 o 
  -3  16  15      184.60      192.14     12.85 o 
  -2  16  15       39.60       42.47     11.80 o 
  -1  16  15        0.76       -8.44     10.05 o 
   0  16  15      506.00      518.54     17.48 o 
   1  16  15       58.75       83.93     10.27 o 
   2  16  15        5.20        0.88      9.90 o 
   3  16  15       32.68       25.78     10.71 o 
  -1  17  15      245.86      251.37     15.87 o 
   0  17  15       81.70       93.40     13.74 o 
 -10   0  16       12.61        8.68     18.00 o 
  -8   0  16      192.07      216.68     16.54 o 
  -6   0  16     2103.20     2166.92     34.22 o 
  -4   0  16     6768.32     7072.50     80.51 o 
  -2   0  16       11.82       -3.70      7.92 o 
   0   0  16     3827.00     3768.96     41.55 o 
   2   0  16       48.99       57.93      7.72 o 
   4   0  16       22.20       14.92      7.88 o 
   6   0  16     1068.58     1053.22     21.88 o 
   8   0  16      593.35      611.82     18.15 o 
 -10   1  16        5.19       10.63     14.11 o 
  -9   1  16       23.16       15.20      9.31 o 
  -8   1  16       14.50       11.80      9.13 o 
  -7   1  16      109.58      108.23     10.11 o 
  -6   1  16        0.10       -4.41      7.67 o 
  -5   1  16     2823.30     2993.80     29.66 o 
  -4   1  16        0.86       -6.51      6.51 o 
  -3   1  16      196.48      218.82      7.20 o 
  -2   1  16     1011.69      989.69     11.21 o 
  -1   1  16      640.20      579.40      8.05 o 
   0   1  16      242.50      242.28      6.66 o 
   1   1  16     1595.99     1545.38     14.40 o 
   2   1  16      184.37      148.60      6.17 o 
   3   1  16      223.90      209.23      6.72 o 
   4   1  16       11.00       11.46      6.02 o 
   5   1  16     1110.47     1101.71     14.46 o 
   6   1  16        5.76       14.41      7.93 o 
   7   1  16     2244.61     2331.96     28.44 o 
   8   1  16      190.10      169.98     11.52 o 
   9   1  16        2.80        1.86     10.67 o 
 -10   2  16       75.60       89.56     12.56 o 
  -9   2  16        0.18       -4.56      9.90 o 
  -8   2  16       66.24       64.79      9.77 o 
  -7   2  16       25.74        9.90      9.25 o 
  -6   2  16     2049.40     2018.14     23.44 o 
  -5   2  16       49.83       49.76      7.94 o 
  -4   2  16     2220.46     2350.21     22.38 o 
  -3   2  16      584.93      563.74      9.11 o 
  -2   2  16      374.12      354.83      7.65 o 
  -1   2  16     2100.00     2221.42     21.13 o 
   0   2  16     3484.95     3673.27     35.20 o 
   1   2  16      707.49      726.39      9.79 o 
   2   2  16      172.67      145.64      6.18 o 
   3   2  16       18.71       17.21      6.44 o 
   4   2  16      368.41      318.25      7.94 o 
   5   2  16       63.33       49.56      7.82 o 
   6   2  16     1256.87     1220.46     16.75 o 
   7   2  16      396.65      390.90     14.73 o 
   8   2  16      403.06      416.01     12.97 o 
   9   2  16      105.49      109.01     11.61 o 
 -10   3  16        4.41       -1.31     10.67 o 
  -9   3  16      179.87      150.81     10.73 o 
  -8   3  16       57.01       69.32     10.25 o 
  -7   3  16        2.31        3.34      9.12 o 
  -6   3  16      169.56      147.80      9.38 o 
  -5   3  16      688.10      690.20     12.12 o 
  -4   3  16      331.49      307.15      8.39 o 
  -3   3  16      161.71      157.04      7.10 o 
  -2   3  16     1477.86     1499.36     15.71 o 
  -1   3  16      134.96      132.57      6.38 o 
   0   3  16      101.33      126.50      6.37 o 
   1   3  16      686.53      639.59      9.93 o 
   2   3  16      251.83      220.34      6.87 o 
   3   3  16       22.82       24.71      6.33 o 
   4   3  16       25.58       20.62      6.74 o 
   5   3  16      990.93      927.24     14.32 o 
   6   3  16       38.79       46.48      8.12 o 
   7   3  16     2022.22     2002.39     39.81 o 
   8   3  16      139.61      144.90     12.12 o 
   9   3  16        2.56       -8.37      8.37 o 
 -10   4  16       34.58       45.18     10.78 o 
  -9   4  16       70.81       68.05     10.18 o 
  -8   4  16      414.27      442.23     12.82 o 
  -7   4  16        1.71       -0.96      9.07 o 
  -6   4  16      180.44      161.23     10.23 o 
  -5   4  16       11.26       12.14      8.95 o 
  -4   4  16     2153.26     2072.90     23.48 o 
  -3   4  16     1564.25     1484.61     15.91 o 
  -2   4  16       13.88       12.30      6.07 o 
  -1   4  16      298.28      310.82      7.72 o 
   0   4  16     1540.39     1533.99     16.73 o 
   1   4  16      640.63      596.45      9.82 o 
   2   4  16       66.59       57.81      6.18 o 
   3   4  16      198.19      177.91      6.73 o 
   4   4  16       81.36       72.83      7.16 o 
   5   4  16       17.49       19.91      7.97 o 
   6   4  16      856.97      892.58     15.26 o 
   7   4  16      568.74      576.44     13.28 o 
   8   4  16      272.94      297.03     11.63 o 
   9   4  16      381.56      386.34     12.59 o 
 -10   5  16        6.41       -0.78     11.00 o 
  -9   5  16      572.28      549.91     16.90 o 
  -8   5  16      164.37      136.48     13.72 o 
  -7   5  16      693.30      676.66     15.49 o 
  -6   5  16      416.28      395.39     11.98 o 
  -5   5  16      968.42      872.34     16.04 o 
  -4   5  16      119.70      104.04      7.57 o 
  -3   5  16      275.04      274.07      7.94 o 
  -2   5  16     3274.96     3135.63     31.62 o 
  -1   5  16     2206.94     2172.39     25.76 o 
   0   5  16      512.87      513.80      9.34 o 
   1   5  16       46.25       19.68      6.56 o 
   2   5  16       23.16       33.24      6.64 o 
   3   5  16      452.07      439.67      8.81 o 
   4   5  16      532.62      523.82      9.71 o 
   5   5  16       80.14      105.21      8.86 o 
   6   5  16      176.79      161.35      9.76 o 
   7   5  16     1059.33     1026.26     17.00 o 
   8   5  16      649.23      644.61     14.07 o 
   9   5  16       26.60       34.86     10.11 o 
  -9   6  16        4.31       10.40     12.42 o 
  -8   6  16      602.56      600.98     15.56 o 
  -7   6  16      593.57      556.24     13.90 o 
  -6   6  16      313.92      264.58     11.49 o 
  -5   6  16        4.29       -7.88      7.88 o 
  -4   6  16      583.74      560.53     13.68 o 
  -3   6  16      980.73      940.54     13.29 o 
  -2   6  16      102.63       97.62      7.10 o 
  -1   6  16     2747.32     2724.54     26.73 o 
   0   6  16     1333.30     1307.38     15.24 o 
   1   6  16      602.24      575.55      9.87 o 
   2   6  16     2245.70     2191.04     33.14 o 
   3   6  16       65.13       62.99      7.50 o 
   4   6  16      932.28      864.79     12.87 o 
   5   6  16      251.13      257.67      9.56 o 
   6   6  16      114.29      115.18     10.22 o 
   7   6  16      568.20      599.49     13.68 o 
   8   6  16       44.61       57.87      9.97 o 
  -9   7  16      808.50      775.40     19.26 o 
  -8   7  16      322.75      336.71     13.62 o 
  -7   7  16       82.50       81.57     10.01 o 
  -6   7  16      242.22      209.15     11.64 o 
  -5   7  16      788.29      701.70     17.57 o 
  -4   7  16      194.46      146.95      8.69 o 
  -3   7  16       24.80       14.99      7.28 o 
  -2   7  16     2164.44     2078.94     24.68 o 
  -1   7  16      331.29      349.77      9.46 o 
   0   7  16      241.64      264.79      8.03 o 
   1   7  16        8.87        8.29      6.87 o 
   2   7  16       23.66       33.13      7.47 o 
   3   7  16     3073.17     3080.16     35.29 o 
   4   7  16      191.97      197.77      8.23 o 
   5   7  16       58.09       54.79      8.13 o 
   6   7  16       56.87       38.92      9.49 o 
   7   7  16      384.28      384.25     12.09 o 
   8   7  16       40.15       34.57      9.88 o 
  -9   8  16       29.02       23.75     14.37 o 
  -8   8  16      294.84      276.44     12.61 o 
  -7   8  16       97.81       88.20     10.72 o 
  -6   8  16       31.67       28.90     10.61 o 
  -5   8  16       84.80       94.02      8.95 o 
  -4   8  16      206.23      169.75      9.06 o 
  -3   8  16     1433.73     1375.98     17.63 o 
  -2   8  16       33.92       42.02      9.00 o 
  -1   8  16      425.13      434.70     10.16 o 
   0   8  16       59.89       74.05      7.40 o 
   1   8  16      590.05      537.55      9.84 o 
   2   8  16     2446.12     2428.29     26.99 o 
   3   8  16       31.41       36.43      9.74 o 
   4   8  16     2225.02     2239.08     29.20 o 
   5   8  16       14.93       14.76      8.36 o 
   6   8  16       30.79       29.08      9.29 o 
   7   8  16      396.62      416.59     13.41 o 
   8   8  16       86.00       78.96     10.44 o 
  -9   9  16      391.26      343.94     31.62 o 
  -8   9  16        1.06        3.29     10.48 o 
  -7   9  16      946.99      929.98     17.41 o 
  -6   9  16      143.24      160.32      9.47 o 
  -5   9  16       14.41        8.10      8.51 o 
  -4   9  16       12.26       -1.83      8.06 o 
  -3   9  16       27.29       22.80      8.59 o 
  -2   9  16      322.13      278.09     10.00 o 
  -1   9  16      517.64      473.07     11.58 o 
   0   9  16       96.30      105.66      8.28 o 
   1   9  16      512.09      499.76     11.62 o 
   2   9  16        1.15        7.25      7.67 o 
   3   9  16     2176.14     2240.89     24.49 o 
   4   9  16        4.11        4.78      8.13 o 
   5   9  16      787.55      746.94     14.60 o 
   6   9  16      127.76      118.62     10.05 o 
   7   9  16        0.90        9.50     10.85 o 
  -8  10  16      702.57      688.69     19.18 o 
  -7  10  16       64.99       74.45     12.60 o 
  -6  10  16       90.80       77.86      9.86 o 
  -5  10  16       54.19       53.51      8.73 o 
  -4  10  16       17.42        3.22      8.62 o 
  -3  10  16       50.33       54.83      8.79 o 
  -2  10  16      328.11      319.48      9.68 o 
  -1  10  16      222.82      208.02      9.56 o 
   0  10  16       32.32       45.87      8.14 o 
   1  10  16       37.50       14.26      8.90 o 
   2  10  16     1508.20     1442.43     19.18 o 
   3  10  16        0.24       -5.94      7.95 o 
   4  10  16     1746.38     1789.21     22.27 o 
   5  10  16      321.62      323.73     10.73 o 
   6  10  16      126.96      119.62     10.76 o 
   7  10  16       83.49       85.61     11.09 o 
  -8  11  16      153.92      160.54     16.23 o 
  -7  11  16      504.88      504.42     12.81 o 
  -6  11  16      304.37      301.86     10.84 o 
  -5  11  16       30.97       18.26      8.78 o 
  -4  11  16       27.17       20.55      9.00 o 
  -3  11  16      134.95      124.36      9.76 o 
  -2  11  16      295.97      272.66     10.29 o 
  -1  11  16      109.78      108.43      9.58 o 
   0  11  16       20.97        8.70      8.74 o 
   1  11  16       27.36       40.23      9.56 o 
   2  11  16      449.66      446.44     11.49 o 
   3  11  16     1086.78     1053.73     16.48 o 
   4  11  16      229.52      214.67     10.29 o 
   5  11  16      793.40      786.49     14.40 o 
   6  11  16      399.51      421.80     16.21 o 
  -7  12  16      471.61      479.20     16.28 o 
  -6  12  16       84.49      107.28      9.36 o 
  -5  12  16      341.39      349.29     11.73 o 
  -4  12  16      165.06      149.80      9.93 o 
  -3  12  16       25.99       24.05      9.43 o 
  -2  12  16      447.55      425.45     11.28 o 
  -1  12  16       37.19       38.06      9.21 o 
   0  12  16       50.51       60.19      9.58 o 
   1  12  16      336.97      295.41     11.24 o 
   2  12  16     1053.45     1054.96     16.37 o 
   3  12  16       37.74       42.88     10.32 o 
   4  12  16     1169.60     1183.17     21.11 o 
   5  12  16      552.41      563.10     15.45 o 
   6  12  16       16.97       24.11     10.48 o 
  -6  13  16      597.73      657.87     15.42 o 
  -5  13  16       16.35       15.86      8.77 o 
  -4  13  16       37.45       55.88      9.84 o 
  -3  13  16      108.64      117.52     10.65 o 
  -2  13  16        1.03        2.80      9.47 o 
  -1  13  16      135.49      128.05     10.38 o 
   0  13  16      548.91      519.83     13.09 o 
   1  13  16       83.05      113.62     10.58 o 
   2  13  16      336.67      345.33     11.30 o 
   3  13  16      467.39      523.41     13.49 o 
   4  13  16       55.19       49.00     10.48 o 
   5  13  16      315.88      315.59     12.37 o 
  -5  14  16      453.34      468.89     14.50 o 
  -4  14  16       28.91       42.36      9.82 o 
  -3  14  16       69.32       64.85     10.61 o 
  -2  14  16      442.17      449.33     13.01 o 
  -1  14  16      159.63      192.49     12.60 o 
   0  14  16        5.21        7.35     10.64 o 
   1  14  16      834.00      826.02     15.03 o 
   2  14  16      343.95      340.03     11.85 o 
   3  14  16       28.26       43.84     10.51 o 
   4  14  16      278.90      283.29     12.41 o 
  -4  15  16       56.40       65.80     11.74 o 
  -3  15  16       16.62       15.67      9.04 o 
  -2  15  16       37.14       67.44     10.87 o 
  -1  15  16      163.04      183.31     10.59 o 
   0  15  16      349.95      374.96     13.87 o 
   1  15  16        3.81        9.40      9.82 o 
   2  15  16      782.79      779.86     15.02 o 
   3  15  16       46.45       55.80     11.07 o 
  -2  16  16       80.21       89.74     11.90 o 
  -1  16  16      101.06      126.83     10.14 o 
   0  16  16       83.61       99.54     13.52 o 
   1  16  16      845.16      848.49     24.38 o 
  -9   0  17      874.89      875.81     45.90 o 
  -7   0  17        1.01      -14.07     14.45 o 
  -5   0  17      655.83      647.78     15.64 o 
  -3   0  17      103.25      122.58      8.97 o 
  -1   0  17      241.06      227.71      9.38 o 
   1   0  17     4349.29     4509.44     52.75 o 
   3   0  17     3552.37     3583.90     47.25 o 
   5   0  17      329.75      282.98     15.66 o 
   7   0  17      120.03      101.49     14.97 o 
   9   0  17       92.90       62.31     19.30 o 
 -10   1  17     1566.86     1674.57     62.83 o 
  -9   1  17        5.97        7.05      9.75 o 
  -8   1  17      235.18      249.68     11.95 o 
  -7   1  17       14.20        6.66      8.54 o 
  -6   1  17      643.87      667.28     13.17 o 
  -5   1  17        1.04       -7.77      7.77 o 
  -4   1  17        6.68       12.05      6.78 o 
  -3   1  17      135.54      142.35      7.00 o 
  -2   1  17      271.17      284.04      7.48 o 
  -1   1  17      101.31       93.26      8.00 o 
   0   1  17     1991.41     2079.97     26.49 o 
   1   1  17       22.45        8.05      6.05 o 
   2   1  17     5107.41     5316.74     48.34 o 
   3   1  17       79.27       63.16      6.78 o 
   4   1  17        3.96       -1.97      6.70 o 
   5   1  17      332.92      291.84      9.72 o 
   6   1  17      282.83      266.01     10.39 o 
   7   1  17       69.75       76.24      9.61 o 
   8   1  17        1.07       -9.56      9.56 o 
   9   1  17        3.69       38.08      9.43 o 
 -10   2  17        1.31       24.12     12.72 o 
  -9   2  17     1218.13     1276.82     25.97 o 
  -8   2  17      143.12      161.64     17.09 o 
  -7   2  17      181.19      153.79     13.22 o 
  -6   2  17       55.53       50.82      8.21 o 
  -5   2  17      436.56      461.12     10.81 o 
  -4   2  17      276.68      284.26      8.59 o 
  -3   2  17      169.49      181.93      8.11 o 
  -2   2  17      246.10      269.40      8.02 o 
  -1   2  17     1058.73     1061.70     16.03 o 
   0   2  17      314.03      277.85      7.66 o 
   1   2  17     1519.22     1634.95     17.49 o 
   2   2  17      206.88      194.70      7.30 o 
   3   2  17     1626.88     1605.56     17.53 o 
   4   2  17      774.57      714.08     11.07 o 
   5   2  17      162.29      153.96      8.12 o 
   6   2  17      436.26      448.70     11.83 o 
   7   2  17      431.42      431.43     14.75 o 
   8   2  17       20.46       26.82     10.65 o 
   9   2  17       82.23       97.25     12.92 o 
 -10   3  17      981.65     1043.00     23.81 o 
  -9   3  17        0.65       -0.66     11.19 o 
  -8   3  17       36.12       35.29      9.74 o 
  -7   3  17       67.99       64.74      9.64 o 
  -6   3  17      558.43      578.40     13.96 o 
  -5   3  17      837.66      848.12     15.82 o 
  -4   3  17       67.47       48.41      7.50 o 
  -3   3  17      139.69      147.94      7.52 o 
  -2   3  17      425.78      444.13      9.10 o 
  -1   3  17       10.16        6.82      6.04 o 
   0   3  17      831.38      820.78     11.44 o 
   1   3  17        1.24        0.40      6.42 o 
   2   3  17     2672.63     2766.03     26.84 o 
   3   3  17      219.81      210.14      7.61 o 
   4   3  17      181.85      180.15      7.73 o 
   5   3  17      965.12      975.07     13.88 o 
   6   3  17      287.37      294.79     11.70 o 
   7   3  17      124.31      119.20      9.76 o 
   8   3  17       18.02       15.92     11.03 o 
  -9   4  17      362.97      417.63     13.76 o 
  -8   4  17       31.50       22.93     10.70 o 
  -7   4  17      426.14      398.62     13.33 o 
  -6   4  17      871.02      839.88     16.94 o 
  -5   4  17      754.67      719.84     16.07 o 
  -4   4  17      592.23      619.99     11.75 o 
  -3   4  17      420.02      405.42      9.07 o 
  -2   4  17      466.49      488.95     11.35 o 
  -1   4  17       11.02       10.72      6.25 o 
   0   4  17      305.44      291.70      8.03 o 
   1   4  17     1314.77     1351.31     15.67 o 
   2   4  17       48.33       39.16      6.89 o 
   3   4  17      586.23      551.75      9.96 o 
   4   4  17      748.18      756.69     11.79 o 
   5   4  17      633.54      633.40     12.17 o 
   6   4  17      784.75      792.77     15.67 o 
   7   4  17       20.27       14.97      9.35 o 
   8   4  17        5.31       -0.89      9.24 o 
  -9   5  17        1.09       -3.88     11.60 o 
  -8   5  17        8.31       14.68     10.72 o 
  -7   5  17     1074.49     1086.19     21.26 o 
  -6   5  17      607.33      611.02     14.99 o 
  -5   5  17     1171.09     1175.14     17.56 o 
  -4   5  17       37.73       30.58      8.40 o 
  -3   5  17      249.93      245.35     10.07 o 
  -2   5  17      941.63      924.64     12.77 o 
  -1   5  17       21.03       27.14      6.69 o 
   0   5  17       35.84       21.43      6.76 o 
   1   5  17       47.35       44.64      6.77 o 
   2   5  17      820.85      840.60     12.42 o 
   3   5  17       55.09       57.22      7.83 o 
   4   5  17       23.57       29.52      7.29 o 
   5   5  17      625.68      627.77     12.26 o 
   6   5  17      304.15      318.37     16.98 o 
   7   5  17      136.44      139.34     10.24 o 
   8   5  17       46.85       83.82     10.11 o 
  -9   6  17      223.47      200.71     16.56 o 
  -8   6  17      711.93      666.63     20.17 o 
  -7   6  17      644.57      646.49     14.85 o 
  -6   6  17      531.36      499.70     14.05 o 
  -5   6  17      111.62      103.81      9.29 o 
  -4   6  17      544.28      533.56     12.28 o 
  -3   6  17     1449.38     1391.81     18.52 o 
  -2   6  17      756.53      736.22     12.05 o 
  -1   6  17      100.52       94.42      7.37 o 
   0   6  17     1794.72     1693.32     28.92 o 
   1   6  17      122.23      128.30      7.63 o 
   2   6  17       13.01        2.69      6.87 o 
   3   6  17      132.94      140.99      8.31 o 
   4   6  17      463.24      429.37     11.64 o 
   5   6  17       26.45       27.10      8.23 o 
   6   6  17      397.87      367.68     12.31 o 
   7   6  17       68.98       65.10     10.54 o 
   8   6  17       12.40        9.22      9.90 o 
  -9   7  17      165.41      153.55     12.48 o 
  -8   7  17        4.35        7.14     10.90 o 
  -7   7  17      394.85      425.89     13.00 o 
  -6   7  17       93.34      110.75     13.99 o 
  -5   7  17       36.11       42.87      8.94 o 
  -4   7  17      193.16      172.72     11.52 o 
  -3   7  17      329.94      324.62     14.20 o 
  -2   7  17      930.90      951.05     15.24 o 
  -1   7  17      929.42      917.15     13.48 o 
   0   7  17      179.28      203.19      7.99 o 
   1   7  17       48.62       44.52      7.26 o 
   2   7  17      102.50      102.44      7.92 o 
   3   7  17      289.28      261.40     10.46 o 
   4   7  17       84.92       81.03      9.27 o 
   5   7  17      445.62      421.34     11.75 o 
   6   7  17       74.01       91.54      9.50 o 
   7   7  17        3.57       -3.88      9.48 o 
   8   7  17       22.02       22.44     10.45 o 
  -8   8  17      187.62      182.60     15.47 o 
  -7   8  17      178.44      177.72     11.59 o 
  -6   8  17      233.32      228.20     12.64 o 
  -5   8  17      109.37      100.06      9.47 o 
  -4   8  17        2.60       -1.61      8.23 o 
  -3   8  17      820.32      744.46     12.92 o 
  -2   8  17      848.22      779.23     17.79 o 
  -1   8  17      888.05      862.36     13.94 o 
   0   8  17     1096.00     1044.66     19.78 o 
   1   8  17      231.95      209.41      8.42 o 
   2   8  17      187.38      145.00      9.05 o 
   3   8  17        4.16       -2.00      8.40 o 
   4   8  17      675.48      685.77     13.82 o 
   5   8  17      102.04      106.09     10.06 o 
   6   8  17      270.05      261.09      9.95 o 
   7   8  17       16.76        8.63     10.20 o 
  -8   9  17       98.19       96.22     13.29 o 
  -7   9  17      333.37      332.55     12.87 o 
  -6   9  17      184.80      179.88     12.23 o 
  -5   9  17       21.35        7.90      8.61 o 
  -4   9  17      308.87      287.76     10.46 o 
  -3   9  17       20.86       15.86      9.09 o 
  -2   9  17     1436.11     1427.65     19.27 o 
  -1   9  17      423.57      415.75     10.30 o 
   0   9  17      602.98      578.24     15.33 o 
   1   9  17        4.29       -7.51      9.48 o 
   2   9  17       30.15       19.53      8.47 o 
   3   9  17      426.29      415.63     10.69 o 
   4   9  17      520.42      552.43     12.09 o 
   5   9  17       35.61       36.71      9.45 o 
   6   9  17      282.29      278.26     13.18 o 
   7   9  17        0.02      -10.06     10.06 o 
  -7  10  17     1011.49      950.31     22.00 o 
  -6  10  17       32.38       28.68     10.50 o 
  -5  10  17      230.14      216.28     10.05 o 
  -4  10  17      174.07      163.24      9.32 o 
  -3  10  17     1093.44     1031.82     16.44 o 
  -2  10  17       76.70       84.95      8.97 o 
  -1  10  17     1201.71     1177.56     18.74 o 
   0  10  17      684.50      622.60     12.51 o 
   1  10  17       35.02       20.85      8.78 o 
   2  10  17       16.46       32.77      9.60 o 
   3  10  17      243.55      228.45     10.55 o 
   4  10  17      216.19      237.87     10.31 o 
   5  10  17      231.69      220.71     11.02 o 
   6  10  17       24.98       22.58     10.29 o 
  -7  11  17      123.83      107.66     10.86 o 
  -6  11  17      548.42      573.76     16.91 o 
  -5  11  17      288.98      299.01     11.10 o 
  -4  11  17      326.25      319.77     11.63 o 
  -3  11  17      107.36      102.78     10.28 o 
  -2  11  17     1331.76     1330.42     18.54 o 
  -1  11  17      249.04      263.31     10.97 o 
   0  11  17      207.96      209.00      9.61 o 
   1  11  17      111.72      122.76      9.88 o 
   2  11  17      168.24      166.58     10.62 o 
   3  11  17        3.26        3.64      9.88 o 
   4  11  17      677.69      646.47     14.49 o 
   5  11  17        2.85       -9.82      9.82 o 
   6  11  17      161.67      161.87     11.23 o 
  -6  12  17       29.40       38.28      9.98 o 
  -5  12  17      264.40      283.57     11.07 o 
  -4  12  17      655.90      695.96     14.51 o 
  -3  12  17      379.28      371.71     12.34 o 
  -2  12  17       14.92        4.59      9.80 o 
  -1  12  17      582.43      562.39     20.24 o 
   0  12  17      688.07      642.25     17.88 o 
   1  12  17      306.46      286.39     11.50 o 
   2  12  17       94.70       97.82      9.98 o 
   3  12  17       95.84       95.91     12.53 o 
   4  12  17        8.68       23.32     10.22 o 
   5  12  17      105.33      102.64     10.48 o 
  -5  13  17      220.53      239.10     10.82 o 
  -4  13  17       45.79       63.46     10.62 o 
  -3  13  17      639.40      678.98     15.09 o 
  -2  13  17      209.07      206.15     11.62 o 
  -1  13  17       46.36       59.43      9.91 o 
   0  13  17      145.76      141.76     10.51 o 
   1  13  17      387.43      375.89     12.52 o 
   2  13  17        9.50        8.07      9.94 o 
   3  13  17        0.13       -2.23     10.50 o 
   4  13  17      487.08      510.48     13.87 o 
  -4  14  17      843.17      894.18     20.13 o 
  -3  14  17       72.08       98.90     11.00 o 
  -2  14  17       48.10       34.71     10.72 o 
  -1  14  17      294.44      272.43     11.12 o 
   0  14  17       62.46       51.92     10.24 o 
   1  14  17        0.08       14.61     10.14 o 
   2  14  17       96.75       94.06     10.77 o 
   3  14  17       76.07       73.21     10.52 o 
  -3  15  17      606.50      638.18     17.52 o 
  -2  15  17       75.69       96.05     10.63 o 
  -1  15  17        0.21       -2.89     10.79 o 
   0  15  17       84.77      127.56     11.26 o 
   1  15  17       94.36      101.90     11.42 o 
  -8   0  18      143.26      151.33     17.96 o 
  -6   0  18      226.86      199.30     23.39 o 
  -4   0  18     3874.20     3994.48     52.73 o 
  -2   0  18     1283.84     1309.52     33.08 o 
   0   0  18        4.27      -11.21     15.09 o 
   2   0  18      474.46      523.34     30.99 o 
   4   0  18      303.39      310.36     15.63 o 
   6   0  18      468.36      525.05     19.30 o 
   8   0  18     1054.67     1040.63     31.76 o 
  -9   1  18        2.92       -4.58     12.36 o 
  -8   1  18        3.66        8.87     10.11 o 
  -7   1  18      490.57      543.91     14.13 o 
  -6   1  18      124.82      107.96     11.31 o 
  -5   1  18      766.97      775.55     12.96 o 
  -4   1  18        0.67       -0.98      7.62 o 
  -3   1  18     2539.81     2717.59     26.79 o 
  -2   1  18        0.64       -7.01      7.01 o 
  -1   1  18       29.90       31.09      6.85 o 
   0   1  18       57.48       44.78      7.35 o 
   1   1  18      162.19      173.09      7.58 o 
   2   1  18       43.53       20.11      8.70 o 
   3   1  18        7.89       24.57      7.31 o 
   4   1  18      199.98      181.95      9.15 o 
   5   1  18        5.99        4.75      9.56 o 
   6   1  18        1.75        3.32     10.18 o 
   7   1  18     1028.06     1045.19     18.66 o 
   8   1  18        2.49        8.52     12.17 o 
  -9   2  18        2.93        1.66      9.91 o 
  -8   2  18      206.31      222.77     13.92 o 
  -7   2  18       70.40       76.14      9.76 o 
  -6   2  18        4.14        3.04      9.00 o 
  -5   2  18       67.60       77.06      9.07 o 
  -4   2  18     2200.17     2358.10     33.42 o 
  -3   2  18       26.59       35.66      7.45 o 
  -2   2  18     1868.03     1975.35     20.69 o 
  -1   2  18      201.41      197.78      7.78 o 
   0   2  18      160.30      169.72      7.41 o 
   1   2  18      159.29      147.16      7.85 o 
   2   2  18       58.58       63.08      7.63 o 
   3   2  18      210.84      205.19      7.83 o 
   4   2  18      121.91      147.73      8.34 o 
   5   2  18      115.49      122.31      8.80 o 
   6   2  18      764.64      806.14     14.93 o 
   7   2  18        1.06       -1.30      9.53 o 
   8   2  18     1018.90     1082.47     19.05 o 
  -9   3  18       18.72       17.67     10.76 o 
  -8   3  18      168.95      182.98     15.12 o 
  -7   3  18     1000.65     1020.18     27.49 o 
  -6   3  18      325.44      356.24     15.04 o 
  -5   3  18      166.79      163.45     13.20 o 
  -4   3  18       29.46       36.59      8.20 o 
  -3   3  18     1476.24     1566.37     17.74 o 
  -2   3  18      618.88      590.55     11.64 o 
  -1   3  18       49.38       44.99      7.60 o 
   0   3  18      111.08      118.59      7.10 o 
   1   3  18      661.83      639.06     10.41 o 
   2   3  18      642.94      657.05     11.40 o 
   3   3  18       47.20       37.41      7.60 o 
   4   3  18      545.75      579.04     10.56 o 
   5   3  18        2.49       10.49      7.71 o 
   6   3  18      159.42      159.56     10.02 o 
   7   3  18      810.76      812.83     16.63 o 
   8   3  18       15.72       16.35     10.36 o 
  -9   4  18        7.66        4.46     13.14 o 
  -8   4  18      175.96      155.74     13.28 o 
  -7   4  18      142.78      109.99     14.06 o 
  -6   4  18       61.07       64.84     10.49 o 
  -5   4  18      935.96      942.54     18.99 o 
  -4   4  18     1255.49     1250.39     29.50 o 
  -3   4  18       79.32       74.96      7.35 o 
  -2   4  18      438.11      449.44      9.49 o 
  -1   4  18      411.10      380.68      8.82 o 
   0   4  18      399.06      395.61      8.95 o 
   1   4  18      627.16      544.38     10.00 o 
   2   4  18       18.62       18.03      7.63 o 
   3   4  18      551.54      570.84     11.13 o 
   4   4  18       87.57      102.99      7.77 o 
   5   4  18      646.66      681.49     12.73 o 
   6   4  18      191.39      184.85     10.61 o 
   7   4  18        1.16        4.98     10.07 o 
   8   4  18      373.14      387.78     13.62 o 
  -9   5  18       11.72        9.45     10.51 o 
  -8   5  18      262.96      289.71     13.63 o 
  -7   5  18      887.05      880.17     26.73 o 
  -6   5  18      741.31      703.40     14.86 o 
  -5   5  18      265.93      259.59     15.55 o 
  -4   5  18       70.70       69.65      8.77 o 
  -3   5  18      600.58      555.32     11.58 o 
  -2   5  18      780.60      725.83     14.73 o 
  -1   5  18      962.83      893.99     12.46 o 
   0   5  18      875.29      838.80     15.33 o 
   1   5  18       86.63       88.12      7.49 o 
   2   5  18      155.40      184.12      8.02 o 
   3   5  18       70.25       70.04      8.37 o 
   4   5  18     1248.15     1188.56     20.55 o 
   5   5  18        9.39       20.85      8.12 o 
   6   5  18      142.05      147.76     10.34 o 
   7   5  18      122.52      140.44     13.76 o 
  -8   6  18      253.48      243.48     14.42 o 
  -7   6  18      728.81      681.49     15.52 o 
  -6   6  18       31.40       40.58     11.45 o 
  -5   6  18      481.98      479.73     12.72 o 
  -4   6  18      442.75      434.77     12.80 o 
  -3   6  18      149.54      131.23      9.10 o 
  -2   6  18        0.49        0.21      8.16 o 
  -1   6  18      542.36      489.81     11.37 o 
   0   6  18      721.40      703.07     11.87 o 
   1   6  18      254.89      254.16      8.49 o 
   2   6  18      427.13      380.64      9.29 o 
   3   6  18      500.28      500.07     11.25 o 
   4   6  18     1121.25     1135.28     17.50 o 
   5   6  18      530.14      471.67     12.31 o 
   6   6  18       17.65       17.34      9.36 o 
   7   6  18        2.38      -10.28     10.28 o 
  -8   7  18      174.02      162.99     12.88 o 
  -7   7  18      793.66      837.74     16.87 o 
  -6   7  18      541.86      513.82     15.11 o 
  -5   7  18       57.25       55.94      9.04 o 
  -4   7  18      266.77      269.21     10.49 o 
  -3   7  18       29.49       16.93      8.41 o 
  -2   7  18      471.62      438.26     14.33 o 
  -1   7  18      981.46      976.52     21.02 o 
   0   7  18      341.72      345.29      9.25 o 
   1   7  18       79.75       75.99      7.60 o 
   2   7  18       59.17       64.89      8.10 o 
   3   7  18      764.72      728.97     13.44 o 
   4   7  18      178.61      152.40     10.04 o 
   5   7  18      443.21      428.21     12.17 o 
   6   7  18      446.56      427.69     16.52 o 
   7   7  18        0.35      -10.12     10.12 o 
  -8   8  18      294.43      309.17     14.03 o 
  -7   8  18       10.87        7.31     10.45 o 
  -6   8  18      289.01      294.19     13.07 o 
  -5   8  18      833.69      813.95     15.16 o 
  -4   8  18       32.52       31.06      9.25 o 
  -3   8  18        2.24        3.72      8.72 o 
  -2   8  18       74.48       68.66      8.77 o 
  -1   8  18      119.46      120.69      8.95 o 
   0   8  18      447.92      447.79     11.77 o 
   1   8  18      419.86      397.33      9.88 o 
   2   8  18      214.45      191.83      8.93 o 
   3   8  18       13.38       22.33      9.17 o 
   4   8  18     1336.77     1389.90     20.06 o 
   5   8  18      227.47      239.21     11.30 o 
   6   8  18       68.26       61.83     10.98 o 
   7   8  18       83.35       92.24     13.01 o 
  -7   9  18      834.84      800.03     16.85 o 
  -6   9  18       89.22       72.87     11.97 o 
  -5   9  18       24.58       14.03      9.71 o 
  -4   9  18      836.99      835.45     16.75 o 
  -3   9  18        4.62       -5.64      9.03 o 
  -2   9  18       87.06       74.13      8.45 o 
  -1   9  18     1296.76     1272.78     17.85 o 
   0   9  18      461.66      420.08     11.05 o 
   1   9  18       93.96      103.90      9.13 o 
   2   9  18        0.36       -8.85      8.85 o 
   3   9  18      343.17      329.73     10.80 o 
   4   9  18       66.62       62.53      9.65 o 
   5   9  18      313.90      326.38     12.27 o 
   6   9  18      292.09      297.50     13.23 o 
  -7  10  18        0.78        3.64     10.59 o 
  -6  10  18       20.92       11.29     11.10 o 
  -5  10  18      184.95      190.64     10.77 o 
  -4  10  18        0.52       -9.30      9.30 o 
  -3  10  18      143.71      155.69     10.27 o 
  -2  10  18      687.39      706.10     15.95 o 
  -1  10  18      123.83      121.38      9.71 o 
   0  10  18     1047.80     1063.43     16.34 o 
   1  10  18       39.20       36.09      8.96 o 
   2  10  18        0.01        0.51      9.85 o 
   3  10  18        6.68        4.10     10.01 o 
   4  10  18      379.45      413.03     12.53 o 
   5  10  18       96.22       86.10     10.60 o 
   6  10  18      310.68      269.44     13.01 o 
  -6  11  18       88.17       90.43     11.48 o 
  -5  11  18       27.42       27.04     10.06 o 
  -4  11  18       75.69       60.18     10.00 o 
  -3  11  18        4.48       -2.34      9.51 o 
  -2  11  18      144.13      149.29     11.04 o 
  -1  11  18      979.39      962.88     16.67 o 
   0  11  18        2.38       26.64      9.41 o 
   1  11  18      391.54      371.70     11.42 o 
   2  11  18      298.14      280.23     11.70 o 
   3  11  18       82.23       87.72     11.48 o 
   4  11  18        8.79       11.96     10.08 o 
   5  11  18      259.23      256.91     12.99 o 
  -5  12  18      146.22      129.34     14.31 o 
  -4  12  18       56.21       52.97     10.13 o 
  -3  12  18       17.25        6.41     10.44 o 
  -2  12  18      378.15      384.42     20.69 o 
  -1  12  18       15.16       24.56     10.10 o 
   0  12  18      799.30      830.06     15.23 o 
   1  12  18      238.92      268.30     10.62 o 
   2  12  18        0.09      -10.35     10.35 o 
   3  12  18      341.70      320.17     16.14 o 
   4  12  18      539.40      568.54     13.77 o 
  -4  13  18       35.19       27.09     12.18 o 
  -3  13  18        4.24       14.69     10.53 o 
  -2  13  18       58.51       71.30     11.11 o 
  -1  13  18      492.04      496.39     13.19 o 
   0  13  18      186.72      208.58     10.82 o 
   1  13  18      247.47      272.55     11.23 o 
   2  13  18      588.61      585.80     14.49 o 
   3  13  18       83.95       88.92     10.42 o 
  -3  14  18        1.61       -1.13     10.38 o 
  -2  14  18      175.53      175.59     12.07 o 
  -1  14  18      101.17      112.68      9.95 o 
   0  14  18       57.04       65.76     10.38 o 
   1  14  18      656.09      673.82     15.40 o 
   2  14  18        1.92        0.06     10.61 o 
  -9   0  19      342.53      308.50     49.93 o 
  -7   0  19      513.31      530.40     21.18 o 
  -5   0  19       78.86       65.42     13.08 o 
  -3   0  19      375.23      383.76     17.39 o 
  -1   0  19     1656.72     1780.12     30.30 o 
   1   0  19     1507.77     1452.69     35.31 o 
   3   0  19     1530.45     1644.04     29.23 o 
   5   0  19      175.18      153.96     15.65 o 
   7   0  19       38.70       53.43     16.05 o 
  -9   1  19       42.13       42.27     12.61 o 
  -8   1  19      436.42      471.62     16.49 o 
  -7   1  19        0.24        3.99      9.97 o 
  -6   1  19       11.66        8.25      8.85 o 
  -5   1  19       86.68       70.36     10.17 o 
  -4   1  19       30.27       24.54      9.25 o 
  -3   1  19      125.88      126.13      8.67 o 
  -2   1  19      348.36      375.20      9.91 o 
  -1   1  19        3.34        5.76      7.73 o 
   0   1  19       18.21        8.51      9.19 o 
   1   1  19       14.37       19.42      9.56 o 
   2   1  19     2076.78     2139.77     26.45 o 
   3   1  19       22.55       23.46      8.28 o 
   4   1  19      388.47      460.75     11.45 o 
   5   1  19       21.31        7.67      9.69 o 
   6   1  19        0.23        8.77     10.15 o 
   7   1  19       96.15      118.01     12.37 o 
  -9   2  19      554.46      582.06     20.49 o 
  -8   2  19        0.21      -12.93     12.93 o 
  -7   2  19       40.61       49.16     10.96 o 
  -6   2  19        0.98       -0.78     10.02 o 
  -5   2  19      365.57      370.90     11.22 o 
  -4   2  19       25.24       19.64      8.93 o 
  -3   2  19      681.74      724.25     11.68 o 
  -2   2  19      107.75      110.37      7.74 o 
  -1   2  19      242.33      271.21      8.78 o 
   0   2  19      106.62      111.31      7.89 o 
   1   2  19      320.37      315.67      9.62 o 
   2   2  19        5.06        1.20      7.38 o 
   3   2  19     1956.15     2100.76     33.13 o 
   4   2  19       44.96       41.01      8.65 o 
   5   2  19       44.76       42.46     10.23 o 
   6   2  19      118.23      150.40     11.88 o 
   7   2  19       36.19       36.65     12.20 o 
  -8   3  19      192.95      205.90     14.83 o 
  -7   3  19       49.06       29.04     10.96 o 
  -6   3  19        8.08      -10.48     10.48 o 
  -5   3  19      336.29      337.17     13.42 o 
  -4   3  19       55.38       60.58      8.08 o 
  -3   3  19       62.81       69.13      7.97 o 
  -2   3  19      573.36      618.39     10.71 o 
  -1   3  19      430.33      424.55     10.34 o 
   0   3  19        8.95       14.32      7.48 o 
   1   3  19      522.41      576.57     11.08 o 
   2   3  19     2282.11     2278.16     24.54 o 
   3   3  19        2.39        3.18      7.54 o 
   4   3  19      365.21      403.08     10.18 o 
   5   3  19      274.33      256.23      9.54 o 
   6   3  19       32.08       27.79      9.26 o 
   7   3  19       22.67       34.96      9.16 o 
  -8   4  19        0.65      -10.75     10.75 o 
  -7   4  19       12.94       13.61     10.78 o 
  -6   4  19      219.45      189.71     11.54 o 
  -5   4  19      227.47      221.68     12.33 o 
  -4   4  19      295.43      297.06     10.77 o 
  -3   4  19       61.97       49.13      7.65 o 
  -2   4  19      321.41      316.15      9.59 o 
  -1   4  19     1008.11      979.13     15.17 o 
   0   4  19     1864.99     1917.93     20.56 o 
   1   4  19      610.96      573.53     10.46 o 
   2   4  19     1005.43     1036.84     14.82 o 
   3   4  19      651.73      652.39     12.07 o 
   4   4  19       10.31       19.10      8.22 o 
   5   4  19        0.02        1.05      9.08 o 
   6   4  19      150.79      146.30     10.12 o 
   7   4  19        2.01        9.37     10.17 o 
  -8   5  19       80.22       77.22     11.72 o 
  -7   5  19      147.78      112.30     11.99 o 
  -6   5  19        4.66        4.93     10.55 o 
  -5   5  19      338.36      322.04     13.96 o 
  -4   5  19      188.84      179.03     10.17 o 
  -3   5  19      438.89      429.32     15.75 o 
  -2   5  19      165.04      171.76      8.51 o 
  -1   5  19      428.39      436.21     10.13 o 
   0   5  19      361.45      378.07      9.57 o 
   1   5  19     1440.79     1440.92     17.13 o 
   2   5  19      649.94      593.74     13.67 o 
   3   5  19      165.47      147.86      8.84 o 
   4   5  19      105.36      115.28     10.69 o 
   5   5  19       19.16       21.18      9.58 o 
   6   5  19      241.00      282.01     12.60 o 
   7   5  19       61.67       85.35      9.92 o 
  -8   6  19        6.39       -2.21     11.05 o 
  -7   6  19        1.10      -10.41     10.41 o 
  -6   6  19      114.21      121.13     11.52 o 
  -5   6  19      465.99      507.31     14.11 o 
  -4   6  19      271.12      285.96     10.90 o 
  -3   6  19       56.81       42.35      9.62 o 
  -2   6  19      388.95      334.74     10.34 o 
  -1   6  19      632.27      632.96     12.27 o 
   0   6  19     1793.09     1831.00     20.24 o 
   1   6  19       49.34       43.96      7.88 o 
   2   6  19      836.18      797.89     13.71 o 
   3   6  19      333.17      325.57     13.10 o 
   4   6  19       10.19       13.71      9.40 o 
   5   6  19       69.86       60.24      9.87 o 
   6   6  19      347.40      365.69     13.20 o 
   7   6  19      306.50      329.77     15.77 o 
  -7   7  19       12.00       -5.11     11.06 o 
  -6   7  19      233.88      240.34     12.88 o 
  -5   7  19        4.72       -0.36     11.16 o 
  -4   7  19      661.23      666.50     14.65 o 
  -3   7  19      307.03      308.18     11.54 o 
  -2   7  19      211.67      238.02     10.53 o 
  -1   7  19      490.19      461.60     11.25 o 
   0   7  19     1405.85     1377.30     17.88 o 
   1   7  19      865.43      886.70     15.09 o 
   2   7  19       28.54       18.43      8.13 o 
   3   7  19      107.03      103.01      9.44 o 
   4   7  19       24.19       19.39      9.34 o 
   5   7  19      212.59      179.00     10.94 o 
   6   7  19      743.90      796.14     16.98 o 
  -7   8  19       49.95       52.64     11.36 o 
  -6   8  19       84.13       90.85     11.74 o 
  -5   8  19      763.81      799.55     20.81 o 
  -4   8  19        4.55       -9.65      9.65 o 
  -3   8  19       87.92       79.76     11.01 o 
  -2   8  19        2.72       -5.52      8.61 o 
  -1   8  19      747.48      705.85     13.73 o 
   0   8  19     1078.00     1037.94     15.65 o 
   1   8  19       49.98       38.58      8.90 o 
   2   8  19      271.94      268.35     10.99 o 
   3   8  19       49.76       48.61      9.26 o 
   4   8  19      125.47      109.33     10.22 o 
   5   8  19      415.39      416.95     12.63 o 
   6   8  19       14.58       40.73     11.25 o 
  -7   9  19       39.29       -6.32     13.71 o 
  -6   9  19      298.26      296.76     13.93 o 
  -5   9  19       19.48        6.98      9.51 o 
  -4   9  19      115.99      128.65     10.70 o 
  -3   9  19       12.20       12.62      9.10 o 
  -2   9  19      187.96      173.95      9.36 o 
  -1   9  19       91.85       91.23      9.20 o 
   0   9  19      577.72      539.74     12.21 o 
   1   9  19      234.05      249.90     10.17 o 
   2   9  19       16.77        5.47      9.04 o 
   3   9  19       45.51       38.41      8.51 o 
   4   9  19      229.95      228.48     11.39 o 
   5   9  19        7.02       10.92      9.92 o 
  -6  10  19       53.56       57.77     11.89 o 
  -5  10  19      770.56      767.09     15.68 o 
  -4  10  19      133.44      120.65     10.87 o 
  -3  10  19        4.16       -4.05      9.55 o 
  -2  10  19      139.99      133.19     10.18 o 
  -1  10  19      369.91      357.73     11.94 o 
   0  10  19      280.97      261.22     10.80 o 
   1  10  19        4.93       -7.31     11.39 o 
   2  10  19      112.80      119.23      9.57 o 
   3  10  19       39.23       27.10     10.56 o 
   4  10  19        5.57      -10.80     10.80 o 
   5  10  19      536.18      526.43     14.87 o 
  -5  11  19      142.57      165.02     11.31 o 
  -4  11  19       14.30       11.62      9.79 o 
  -3  11  19       78.46       57.02     10.30 o 
  -2  11  19       45.07       39.98     10.67 o 
  -1  11  19       60.95       68.43      9.71 o 
   0  11  19      148.74      156.45     10.03 o 
   1  11  19      104.22      122.61     10.11 o 
   2  11  19       15.30        2.47      9.85 o 
   3  11  19       61.95       65.19     11.63 o 
   4  11  19      343.78      359.11     17.29 o 
  -4  12  19      122.95      166.32     16.00 o 
  -3  12  19       14.92        3.94     10.85 o 
  -2  12  19      359.77      344.95     12.54 o 
  -1  12  19      161.10      169.79     11.12 o 
   0  12  19      129.21      106.48      9.74 o 
   1  12  19       43.24       49.50      9.78 o 
   2  12  19       63.17       47.39     10.08 o 
   3  12  19       73.74       61.40     11.95 o 
  -3  13  19      706.85      702.72     18.07 o 
  -2  13  19        8.49       16.58     11.01 o 
  -1  13  19       28.61       26.22      9.37 o 
   0  13  19       54.68       44.31     10.50 o 
   1  13  19      200.21      227.41     11.12 o 
   2  13  19       52.33       77.91     14.39 o 
  -8   0  20      175.91      180.61     24.65 o 
  -6   0  20       97.24      108.74     16.71 o 
  -4   0  20      310.29      261.00     16.99 o 
  -2   0  20     1799.04     1898.67     32.96 o 
   0   0  20      486.77      549.45     19.85 o 
   2   0  20       39.32       24.57     15.23 o 
   4   0  20      344.50      348.21     15.52 o 
   6   0  20      329.77      372.83     18.79 o 
  -8   1  20        1.22       18.09     13.15 o 
  -7   1  20      654.49      720.26     19.33 o 
  -6   1  20        7.61       -0.85     11.48 o 
  -5   1  20       46.71       48.30      9.94 o 
  -4   1  20       35.39       36.59      9.96 o 
  -3   1  20     1051.52     1073.73     17.14 o 
  -2   1  20        6.25       16.38      9.19 o 
  -1   1  20      505.15      521.23     12.38 o 
   0   1  20      132.56      119.76     10.68 o 
   1   1  20        0.13       -5.33      9.59 o 
   2   1  20      144.21      145.90     10.98 o 
   3   1  20      140.04      151.02     10.28 o 
   4   1  20       82.61       84.44     10.01 o 
   5   1  20      406.69      470.30     16.22 o 
   6   1  20        1.57        2.99     10.59 o 
   7   1  20      204.20      207.68     13.16 o 
  -8   2  20      337.04      406.88     17.97 o 
  -7   2  20        1.40        1.35     11.65 o 
  -6   2  20      217.42      214.64     17.06 o 
  -5   2  20      128.03      121.84     12.13 o 
  -4   2  20       42.92       18.29      9.57 o 
  -3   2  20       69.38       77.74      8.63 o 
  -2   2  20     1823.72     1904.48     22.99 o 
  -1   2  20        7.99       15.15      8.56 o 
   0   2  20       31.67       40.13      9.81 o 
   1   2  20      134.21      134.48     10.97 o 
   2   2  20       36.89       41.20     10.44 o 
   3   2  20      118.34      121.56     10.25 o 
   4   2  20      958.55      940.08     18.79 o 
   5   2  20      118.21      123.08     14.75 o 
   6   2  20        8.22        7.49     11.11 o 
   7   2  20      155.93      180.02     13.62 o 
  -8   3  20       56.56       43.60     12.11 o 
  -7   3  20      829.95      870.03     23.29 o 
  -6   3  20      283.82      306.60     12.94 o 
  -5   3  20      108.22       88.14     12.55 o 
  -4   3  20      295.10      302.25     11.34 o 
  -3   3  20      784.37      780.67     13.58 o 
  -2   3  20       95.97      119.70      8.32 o 
  -1   3  20       90.65       87.18      8.24 o 
   0   3  20       79.67       94.57      8.03 o 
   1   3  20       98.92       84.24      9.44 o 
   2   3  20      308.71      300.26     11.01 o 
   3   3  20        3.75        4.54      9.29 o 
   4   3  20      160.05      145.23     10.89 o 
   5   3  20      228.98      242.74     13.84 o 
   6   3  20      204.79      195.15     13.73 o 
  -8   4  20      216.04      215.38     14.52 o 
  -7   4  20      158.89      159.26     18.10 o 
  -6   4  20      381.69      427.89     13.94 o 
  -5   4  20      990.13     1010.42     21.65 o 
  -4   4  20       56.89       50.73      9.13 o 
  -3   4  20      284.83      295.44     11.53 o 
  -2   4  20      299.62      276.86      9.42 o 
  -1   4  20      244.93      291.89     10.88 o 
   0   4  20       21.91       17.60      7.77 o 
   1   4  20       10.29        3.17      7.92 o 
   2   4  20       62.23       59.25      8.21 o 
   3   4  20       77.04       83.09      8.55 o 
   4   4  20      160.78      170.61     11.19 o 
   5   4  20      486.68      530.92     14.72 o 
   6   4  20      265.94      277.65     15.27 o 
  -7   5  20      302.73      288.63     13.42 o 
  -6   5  20      300.92      285.98     12.63 o 
  -5   5  20       29.14       23.57     11.82 o 
  -4   5  20      674.41      699.99     23.41 o 
  -3   5  20       40.46       33.84      9.72 o 
  -2   5  20       86.75      100.45      9.23 o 
  -1   5  20       79.08       80.25      8.24 o 
   0   5  20       17.54       22.51      8.16 o 
   1   5  20      177.59      207.02      9.25 o 
   2   5  20       56.80       61.67      8.51 o 
   3   5  20       16.64       12.39      9.05 o 
   4   5  20      367.07      385.49     11.86 o 
   5   5  20      140.41      143.82     10.00 o 
   6   5  20      138.22      129.30     11.50 o 
  -7   6  20       44.54       32.76     11.62 o 
  -6   6  20       38.23       33.20     11.41 o 
  -5   6  20      526.13      538.39     14.50 o 
  -4   6  20      180.64      181.84     10.74 o 
  -3   6  20      282.31      287.50     16.90 o 
  -2   6  20      136.75      133.13      9.10 o 
  -1   6  20      390.84      380.41     10.91 o 
   0   6  20      182.34      223.91      9.27 o 
   1   6  20        3.71       -4.43      7.80 o 
   2   6  20      233.23      261.90     10.18 o 
   3   6  20       44.96       54.24      9.35 o 
   4   6  20      516.86      525.54     13.19 o 
   5   6  20      389.10      402.86     13.21 o 
   6   6  20       32.54       49.55     10.57 o 
  -7   7  20      101.60       98.33     11.64 o 
  -6   7  20      373.39      360.75     14.21 o 
  -5   7  20        0.92       11.18     10.16 o 
  -4   7  20      686.28      674.27     15.40 o 
  -3   7  20       94.26       94.88      9.96 o 
  -2   7  20       49.66       42.88      9.45 o 
  -1   7  20      361.01      357.08     10.85 o 
   0   7  20      307.11      284.48      9.90 o 
   1   7  20      346.92      391.58     10.35 o 
   2   7  20        0.40       -7.06      8.88 o 
   3   7  20        1.17        9.71      8.90 o 
   4   7  20       41.45       39.49     10.01 o 
   5   7  20       75.01       67.46     10.14 o 
  -6   8  20       28.64       29.59     11.94 o 
  -5   8  20      559.92      505.25     14.70 o 
  -4   8  20      153.21      170.06     11.39 o 
  -3   8  20      265.35      250.46     11.77 o 
  -2   8  20        3.45       -9.58      9.58 o 
  -1   8  20       71.22       81.84      9.05 o 
   0   8  20      263.74      249.83     10.53 o 
   1   8  20       82.50       84.97     10.64 o 
   2   8  20      173.57      166.46     10.65 o 
   3   8  20       39.36       49.50      9.58 o 
   4   8  20       61.56       56.35     12.24 o 
   5   8  20      169.31      204.17     11.93 o 
  -6   9  20       51.94       21.31     11.81 o 
  -5   9  20       16.92       12.05     10.99 o 
  -4   9  20      909.84      890.42     17.27 o 
  -3   9  20        3.99       -4.82     10.40 o 
  -2   9  20       14.84       14.51      9.34 o 
  -1   9  20      361.74      326.32     10.81 o 
   0   9  20      195.73      159.39     10.12 o 
   1   9  20      857.28      868.99     15.56 o 
   2   9  20        0.50        5.72      9.12 o 
   3   9  20       60.40       50.48     12.25 o 
   4   9  20        1.28       -9.68      9.68 o 
  -5  10  20      105.27       88.67     11.50 o 
  -4  10  20        2.21       10.91     13.90 o 
  -3  10  20      105.15       92.27     10.98 o 
  -2  10  20       80.61       78.07     10.22 o 
  -1  10  20        0.67       -1.93     10.14 o 
   0  10  20      217.26      221.71     10.70 o 
   1  10  20        6.15       22.98      9.29 o 
   2  10  20     1208.53     1299.13     21.16 o 
   3  10  20      110.53      126.79     11.49 o 
   4  10  20       43.96       29.15     16.14 o 
  -4  11  20       68.47       58.42     10.56 o 
  -3  11  20        5.60        7.00     11.77 o 
  -2  11  20        0.49       -1.32      9.99 o 
  -1  11  20      516.58      525.01     17.83 o 
   0  11  20      212.41      189.53     10.41 o 
   1  11  20     1313.89     1377.50     19.75 o 
   2  11  20      305.27      303.90     11.64 o 
   3  11  20       53.31       70.38     12.25 o 
  -3  12  20        0.43        4.45     21.64 o 
  -2  12  20       10.97       18.59     10.89 o 
  -1  12  20        2.29      -11.30     11.30 o 
   0  12  20      253.85      248.17     11.11 o 
   1  12  20        5.53       10.46      9.66 o 
  -7   0  21      722.00      877.85     38.02 o 
  -5   0  21       14.09       39.61     15.73 o 
  -3   0  21      301.21      349.61     16.18 o 
  -1   0  21     1451.13     1526.41     32.60 o 
   1   0  21      169.46      171.76     16.44 o 
   3   0  21      189.37      207.92     16.70 o 
   5   0  21      289.04      302.22     18.23 o 
  -7   1  21        8.61       18.60     12.25 o 
  -6   1  21        8.56       -6.65     12.18 o 
  -5   1  21       22.93       45.75     11.15 o 
  -4   1  21        6.08       10.56     10.76 o 
  -3   1  21       41.56       36.50      9.08 o 
  -2   1  21      501.73      555.02     13.38 o 
  -1   1  21      113.46      136.93     11.04 o 
   0   1  21     1066.91     1217.28     21.39 o 
   1   1  21       53.58       52.86     10.43 o 
   2   1  21       89.16       82.60     11.36 o 
   3   1  21       99.01      105.46     11.96 o 
   4   1  21      831.60      819.61     32.55 o 
   5   1  21        1.54       15.58     11.34 o 
   6   1  21      110.83      141.37     11.21 o 
  -7   2  21      153.34      171.55     25.35 o 
  -6   2  21       40.72       41.90     13.35 o 
  -5   2  21        4.80        7.37     11.07 o 
  -4   2  21        0.12       -9.50      9.50 o 
  -3   2  21       64.64       68.17     10.13 o 
  -2   2  21        3.00       -9.30      9.93 o 
  -1   2  21      578.54      634.85     15.05 o 
   0   2  21      165.68      173.97     11.43 o 
   1   2  21      110.13      117.11     11.53 o 
   2   2  21      265.51      250.49     12.00 o 
   3   2  21      142.82      138.61     11.74 o 
   4   2  21       50.64       50.64      9.83 o 
   5   2  21      241.58      254.63     12.75 o 
   6   2  21        4.77      -12.84     12.84 o 
  -7   3  21      113.09      119.21     12.63 o 
  -6   3  21       72.46       76.68     12.56 o 
  -5   3  21       20.54       23.37     11.37 o 
  -4   3  21       95.00       91.67     11.67 o 
  -3   3  21       10.01       19.14      9.77 o 
  -2   3  21      150.66      161.62      9.46 o 
  -1   3  21      173.32      164.09      9.74 o 
   0   3  21      347.54      402.19     13.10 o 
   1   3  21      705.12      698.09     17.51 o 
   2   3  21      161.37      151.41     11.55 o 
   3   3  21      269.38      314.84     11.58 o 
   4   3  21      425.53      369.24     14.00 o 
   5   3  21        0.77       22.49     12.47 o 
   6   3  21       13.21       23.25     14.54 o 
  -7   4  21      153.99      177.17     21.90 o 
  -6   4  21        0.67        8.16     12.37 o 
  -5   4  21      215.51      210.88     18.31 o 
  -4   4  21       47.74       25.56     11.10 o 
  -3   4  21        6.39        3.82     10.25 o 
  -2   4  21      176.78      174.52      9.68 o 
  -1   4  21      303.80      295.23     11.01 o 
   0   4  21      313.80      290.72     12.79 o 
   1   4  21        2.72       11.91      9.35 o 
   2   4  21      935.78      948.10     18.08 o 
   3   4  21       37.82       34.44     10.03 o 
   4   4  21      206.57      229.23     12.86 o 
   5   4  21       10.64        3.78     12.70 o 
  -6   5  21       80.37       89.91     11.81 o 
  -5   5  21       39.20       35.47     11.76 o 
  -4   5  21      400.41      413.42     12.77 o 
  -3   5  21        4.71       24.55      9.76 o 
  -2   5  21      110.16       93.51      8.99 o 
  -1   5  21      304.84      295.08      9.64 o 
   0   5  21      267.00      287.24      9.78 o 
   1   5  21      529.95      500.39     11.85 o 
   2   5  21      133.54      147.19      9.00 o 
   3   5  21      981.68     1046.06     16.84 o 
   4   5  21      177.54      189.31     10.75 o 
   5   5  21       28.15       20.77      8.68 o 
  -6   6  21       54.07       49.26     11.53 o 
  -5   6  21      230.97      192.87     13.57 o 
  -4   6  21        4.72       18.23      9.52 o 
  -3   6  21      182.32      186.23     14.01 o 
  -2   6  21        1.54       -2.23      8.81 o 
  -1   6  21      436.03      415.52     11.27 o 
   0   6  21      513.08      496.72     12.37 o 
   1   6  21       67.67       73.29      8.45 o 
   2   6  21      867.96      856.61     14.80 o 
   3   6  21      121.33      170.66      9.99 o 
   4   6  21      252.53      273.36     10.99 o 
   5   6  21        0.55       -0.81      9.76 o 
  -6   7  21      163.36      164.82     13.63 o 
  -5   7  21        9.19        2.14     11.27 o 
  -4   7  21      592.85      555.07     14.36 o 
  -3   7  21       11.27        8.63     10.22 o 
  -2   7  21       58.07       34.13      9.92 o 
  -1   7  21      197.13      178.15     11.09 o 
   0   7  21      511.44      515.88     12.55 o 
   1   7  21      618.23      615.81     13.84 o 
   2   7  21        0.91       -2.49      9.08 o 
   3   7  21      721.21      785.23     16.44 o 
   4   7  21       49.11       46.47     10.15 o 
  -5   8  21      287.37      297.17     13.33 o 
  -4   8  21       40.11       56.45     14.52 o 
  -3   8  21      230.91      261.44     12.10 o 
  -2   8  21      208.38      181.48     12.55 o 
  -1   8  21      137.13      114.55      9.66 o 
   0   8  21      284.75      275.23     14.97 o 
   1   8  21        3.16       -3.11      8.82 o 
   2   8  21      269.89      277.51     11.68 o 
   3   8  21        7.37       13.24      9.01 o 
   4   8  21       63.86       69.22     10.26 o 
  -4   9  21      543.59      548.27     15.04 o 
  -3   9  21       46.82       53.02     10.20 o 
  -2   9  21        2.67        1.78     10.56 o 
  -1   9  21       91.52       73.91     10.28 o 
   0   9  21        0.58       -2.61      8.90 o 
   1   9  21        5.66       -2.54      9.41 o 
   2   9  21       16.42       22.92     10.25 o 
   3   9  21      217.81      261.73     12.44 o 
  -3  10  21      458.23      501.61     14.15 o 
  -2  10  21      164.04      151.87     11.75 o 
  -1  10  21        9.49       -4.78      9.81 o 
   0  10  21        5.04       -9.30      9.30 o 
   1  10  21       96.82       93.28      9.91 o 
   2  10  21       36.04       36.70     10.10 o 
  -2  11  21      224.33      209.24     14.32 o 
  -1  11  21      137.89      125.63     12.14 o 
   0  11  21       34.86       28.31      9.46 o 
  -6   0  22      655.11      704.73     35.20 o 
  -4   0  22        4.30       15.71     15.74 o 
  -2   0  22       83.60       77.45     15.07 o 
   0   0  22       10.50        1.54     15.67 o 
   2   0  22       46.80       58.17     16.95 o 
   4   0  22      736.76      837.68     29.54 o 
  -6   1  22        1.58       36.81     12.76 o 
  -5   1  22     1052.38     1181.04     30.10 o 
  -4   1  22       59.34       49.77     11.08 o 
  -3   1  22        7.20       -3.33     11.30 o 
  -2   1  22        0.87       -4.16     10.53 o 
  -1   1  22      166.00      149.56     11.71 o 
   0   1  22       11.00       34.44     10.90 o 
   1   1  22        0.48        7.76     11.04 o 
   2   1  22       24.56       24.70     11.19 o 
   3   1  22      269.28      294.92     21.82 o 
   4   1  22       16.52       25.21     11.78 o 
   5   1  22      500.73      555.13     17.70 o 
  -6   2  22      638.01      640.06     20.45 o 
  -5   2  22       25.32       35.75     12.52 o 
  -4   2  22      173.82      207.96     13.38 o 
  -3   2  22       28.40       13.04     10.37 o 
  -2   2  22      858.12      901.31     17.49 o 
  -1   2  22       74.74       86.19     11.19 o 
   0   2  22       12.08       24.07     11.07 o 
   1   2  22       89.24      116.08     11.59 o 
   2   2  22      125.61      135.41     11.82 o 
   3   2  22       10.38       23.40     11.47 o 
   4   2  22      453.93      480.07     16.43 o 
   5   2  22        8.14        1.58     13.80 o 
  -6   3  22        2.84        7.53     11.65 o 
  -5   3  22      975.81     1030.47     25.14 o 
  -4   3  22       69.53       61.43     14.52 o 
  -3   3  22       36.08       26.28     12.09 o 
  -2   3  22      448.32      444.03     12.68 o 
  -1   3  22      516.02      553.32     14.55 o 
   0   3  22        2.08        1.24     11.04 o 
   1   3  22        5.76       19.61     11.08 o 
   2   3  22        9.71       11.90     11.28 o 
   3   3  22        5.16       -0.37     11.18 o 
   4   3  22        1.50        6.41     12.61 o 
   5   3  22       61.54       57.72     16.54 o 
  -6   4  22      495.35      502.94     22.49 o 
  -5   4  22       85.10       76.10     12.70 o 
  -4   4  22        6.62       -4.22     12.42 o 
  -3   4  22      376.25      413.73     13.40 o 
  -2   4  22      115.37      113.60     10.48 o 
  -1   4  22      284.72      318.57     12.78 o 
   0   4  22        7.12       10.93     10.87 o 
   1   4  22       43.99       32.75     11.30 o 
   2   4  22      176.83      193.86     12.45 o 
   3   4  22       23.99       22.37     12.30 o 
   4   4  22       43.92       45.63     16.72 o 
  -5   5  22      318.42      318.51     17.42 o 
  -4   5  22      443.15      441.53     18.30 o 
  -3   5  22        6.37        1.34     10.85 o 
  -2   5  22      610.23      631.53     19.00 o 
  -1   5  22       65.67       69.82     10.11 o 
   0   5  22      265.54      293.50     11.39 o 
   1   5  22      168.53      189.76     12.30 o 
   2   5  22       92.97      101.45     12.64 o 
   3   5  22       27.96       46.42      9.80 o 
   4   5  22       49.83       69.88     11.50 o 
  -5   6  22      158.30      130.19     13.61 o 
  -4   6  22        5.53       -6.09     10.52 o 
  -3   6  22      411.24      423.53     13.61 o 
  -2   6  22      157.03      151.30     12.54 o 
  -1   6  22      521.19      542.83     13.53 o 
   0   6  22       53.07       24.23      9.56 o 
   1   6  22      212.92      262.84     11.37 o 
   2   6  22      224.95      267.96     16.07 o 
   3   6  22       15.75       26.86     11.26 o 
   4   6  22       13.00       24.83     16.01 o 
  -4   7  22      452.29      468.46     18.08 o 
  -3   7  22        2.60       16.20     10.52 o 
  -2   7  22      546.97      562.56     15.81 o 
  -1   7  22       21.41       25.56      9.37 o 
   0   7  22        6.48        4.38      9.47 o 
   1   7  22      296.09      307.17     12.42 o 
   2   7  22      279.91      320.38     11.46 o 
   3   7  22       86.88      101.75      9.91 o 
  -4   8  22      125.38      133.69     10.24 o 
  -3   8  22      504.76      511.23     21.13 o 
  -2   8  22       40.93       50.07     10.88 o 
  -1   8  22       71.14       64.30     10.92 o 
   0   8  22       46.39       49.56      9.95 o 
   1   8  22        1.75        1.69      7.52 o 
   2   8  22      145.06      176.53     12.04 o 
  -3   9  22       75.59      120.44     46.70 o 
  -2   9  22       13.46       22.81     11.88 o 
  -1   9  22       19.93       31.15      9.71 o 
   0   9  22       40.65       41.24     10.11 o 
   1   9  22      719.75      788.10     16.69 o 
  -5   0  23        4.68       -0.98     14.52 o 
  -3   0  23        0.31      -13.06     18.73 o 
  -1   0  23       79.67       28.51     16.23 o 
   1   0  23      658.73      761.36     24.50 o 
   3   0  23       16.31       11.75     17.08 o 
  -5   1  23       57.08       61.64     13.38 o 
  -4   1  23       29.85       28.01     11.85 o 
  -3   1  23        2.71        3.36     12.66 o 
  -2   1  23      153.92      142.68     11.96 o 
  -1   1  23       27.60       31.33     11.13 o 
   0   1  23      951.21     1048.09     19.67 o 
   1   1  23       10.65       33.65     11.74 o 
   2   1  23      251.19      290.70     13.74 o 
   3   1  23       15.37       22.15     11.92 o 
   4   1  23      117.07      117.60     23.17 o 
  -5   2  23       36.62       29.91     14.13 o 
  -4   2  23       21.97       35.90     13.92 o 
  -3   2  23      141.07      190.25     13.64 o 
  -2   2  23        6.29        5.55     10.56 o 
  -1   2  23      144.96      118.11     11.63 o 
   0   2  23       15.99       16.14     11.17 o 
   1   2  23      903.51     1038.09     24.26 o 
   2   2  23       22.98       16.52     11.31 o 
   3   2  23       38.38       42.39     11.82 o 
  -5   3  23        2.13        8.25     14.19 o 
  -4   3  23      109.99      108.50     19.76 o 
  -3   3  23       73.67       85.73     11.63 o 
  -2   3  23        0.42       12.62      9.40 o 
  -1   3  23        2.44        9.56     11.06 o 
   0   3  23      610.88      681.66     16.77 o 
   1   3  23      113.27       97.26     12.34 o 
   2   3  23      176.99      210.00     12.81 o 
   3   3  23      229.48      250.87     13.27 o 
  -4   4  23       10.27        0.74     20.91 o 
  -3   4  23       82.48      116.56     12.10 o 
  -2   4  23      280.49      293.86     15.48 o 
  -1   4  23        8.03       -5.92     11.80 o 
   0   4  23        0.27        0.62     11.07 o 
   1   4  23      350.25      391.05     14.11 o 
   2   4  23      482.20      519.53     19.92 o 
   3   4  23       24.07       20.62     13.65 o 
  -4   5  23      199.59      197.27     18.74 o 
  -3   5  23      118.49      129.92     16.57 o 
  -2   5  23       20.12       18.41     11.29 o 
  -1   5  23       16.23       13.85     12.14 o 
   0   5  23       40.98       38.13     12.47 o 
   1   5  23      158.17      142.99     11.65 o 
   2   5  23        3.09       16.70     12.34 o 
  -3   6  23      585.15      610.84     19.77 o 
  -2   6  23      175.41      195.12     21.98 o 
  -1   6  23        4.85       -4.52     12.47 o 
   0   6  23        2.57       -4.42     10.98 o 
   1   6  23      232.19      267.89     15.80 o 
   2   6  23      296.28      300.33     13.71 o 
  -2   7  23      140.03      146.59     12.64 o 
  -1   7  23       66.14       80.99     11.08 o 
   0   7  23       80.43       80.33     12.31 o 
   1   7  23       15.76       -0.97     11.69 o 
  -2   0  24       46.76       59.88     14.93 o 
   0   0  24        9.42       18.98     16.54 o 
   2   0  24       33.55       57.11     16.87 o 
  -3   1  24      263.44      293.61     18.70 o 
  -2   1  24        0.51      -10.11     10.11 o 
  -1   1  24       11.06       24.33     11.12 o 
   0   1  24       21.76       22.14     11.82 o 
   1   1  24       14.41       18.64     11.79 o 
   2   1  24       53.27       88.67     12.37 o 
  -3   2  24        4.62       12.36     15.32 o 
  -2   2  24       79.29       67.60     11.62 o 
  -1   2  24       99.52      116.13     11.93 o 
   0   2  24       20.11       12.21     11.51 o 
   1   2  24       14.76       24.17     11.86 o 
   2   2  24      143.97      156.69     17.28 o 
  -3   3  24       74.22       90.46     15.65 o 
  -2   3  24      287.71      305.98     16.37 o 
  -1   3  24       41.24       70.51     11.02 o 
   0   3  24       57.69       64.03     11.68 o 
   1   3  24       74.88       70.96     11.83 o 
  -2   4  24        9.17       19.76     14.11 o 
  -1   4  24      322.65      357.95     14.79 o 
   0   4  24       16.60       37.63     10.70 o 
   1   4  24       24.13       44.21     17.59 o 
  -1   5  24        9.72        2.67     30.24 o 
                                                 
